# Supplementary material for: Thyroid and androgen receptor signaling are antagonized by μ‐Crystallin in prostate cancer
Source: Int J Cancer. 2020 Oct 31;148(3):731–47. doi: 10.1002/ijc.33332 (PMC7756625; doi:10.1002/ijc.33332)
Supplement: Supplementary file 2 — Supplementary Table List of deregulated genes by CRYM overexpression [file IJC-148-731-s002.xlsx]

## Sheet: all CRYM genes wo
gene_id	gene_short_name	locus	ensembl_gene_id	ensembl_transcript_id	sample_1	sample_2	status	value_1	value_2	log2_fold_change	test_stat	p_value	q_value	significant	rank_log2_fold_change	rank_value	rank_q_value	rank_sum
XLOC_060784	MT-TN	chrM:5655-5728	ENSG00000210135	ENST00000387400	LNCaP_CRYM	LNCaP_Empty	OK	410629	548816	0.418487	2.91159	5e-05	0.000607934	yes	22973	1	1	22975
XLOC_060785	MT-TC,MT-TY	chrM:5759-5890	ENSG00000210140,ENSG00000210144	ENST00000387405,ENST00000387409	LNCaP_CRYM	LNCaP_Empty	OK	424918	539715	0.345014	2.31902	0.00085	0.00733524	yes	25499	2	2931	28432
XLOC_060786	MT-TS1	chrM:7444-7513	ENSG00000210151	ENST00000387416	LNCaP_CRYM	LNCaP_Empty	OK	91824.3	159473	0.796365	6.35582	5e-05	0.000607934	yes	14976	3	1	14980
XLOC_060788	MT-TE	chrM:14672-14741	ENSG00000210194	ENST00000387459	LNCaP_CRYM	LNCaP_Empty	OK	142844	154376	0.112001	1.14238	0.10265	0.292816	no	35630	5	8533	44168
XLOC_060776	MT-TH	chrM:12136-12205	ENSG00000210176	ENST00000387441	LNCaP_CRYM	LNCaP_Empty	OK	22255.9	35675	0.680729	3.3096	0.0001	0.00114582	yes	16813	4	2104	18921
XLOC_060759	MT-TV	chrM:1599-1668	ENSG00000210077	ENST00000387342	LNCaP_CRYM	LNCaP_Empty	OK	12189.5	18488.6	0.600994	2.15631	0.00385	0.0250085	yes	18325	8	3823	22156
XLOC_054179	AC006483,1,ACTB	chr7:5566777-5603415	ENSG00000075624,ENSG00000263900	ENST00000331789,ENST00000414620,ENST00000417101,ENST00000425660,ENST00000432588,ENST00000443528,ENST00000462494,ENST00000464611,ENST00000473257,ENST00000477812,ENST00000480301,ENST00000484841,ENST00000493945,ENST00000579427	LNCaP_CRYM	LNCaP_Empty	OK	10325.2	14619.8	0.50176	0.218192	0.70115	0.85868	no	20630	9	21458	42097
XLOC_060781	MT-TT	chrM:15886-15952	ENSG00000210195	ENST00000387460	LNCaP_CRYM	LNCaP_Empty	OK	4487.01	11974.1	1.41609	2.59703	0.003	0.0207213	yes	8920	7	3660	12587
XLOC_060783	MT-TA	chrM:5585-5654	ENSG00000210127	ENST00000387392	LNCaP_CRYM	LNCaP_Empty	OK	8955.96	11516.4	0.362765	1.08743	0.1304	0.34024	no	24892	13	9334	34239
XLOC_060782	MT-TQ	chrM:4261-4399	ENSG00000210107	ENST00000387372	LNCaP_CRYM	LNCaP_Empty	OK	7214.12	10372.7	0.523893	1.95714	0.00665	0.0390951	yes	20124	11	4210	24345
XLOC_060769	MT-CO2	chrM:7584-8268	ENSG00000198712	ENST00000361739	LNCaP_CRYM	LNCaP_Empty	OK	7401.45	9594.27	0.374365	2.51919	0.0004	0.00387163	yes	24472	14	2595	27081
XLOC_060761	MT-TL1	chrM:3228-3303	ENSG00000209082	ENST00000386347	LNCaP_CRYM	LNCaP_Empty	OK	6056.9	8175.04	0.432647	1.53197	0.0299	0.122108	no	22544	15	5889	28448
XLOC_060772	MT-TG	chrM:9989-10057	ENSG00000210164	ENST00000387429	LNCaP_CRYM	LNCaP_Empty	OK	3911.85	8136.55	1.05657	2.01697	0.0097	0.0513196	no	11619	10	4552	16181
XLOC_060763	MT-TI	chrM:4261-4399	ENSG00000210100	ENST00000387365	LNCaP_CRYM	LNCaP_Empty	OK	6009.15	7645.46	0.347442	0.797532	0.25735	0.50696	no	25409	18	12730	38157
XLOC_060780	MT-CYB	chrM:14745-15886	ENSG00000198727	ENST00000361789	LNCaP_CRYM	LNCaP_Empty	OK	5380.34	6238.21	0.213434	1.42438	0.0453	0.165849	no	30797	48	6611	37456
XLOC_060764	MT-TM	chrM:4400-4468	ENSG00000210112	ENST00000387377	LNCaP_CRYM	LNCaP_Empty	OK	4259.22	5971.12	0.487415	0.955548	0.16515	0.393804	no	21016	17	10335	31368
XLOC_059338	RPL7A,SNORD24,SNORD36A,SNORD36B,SNORD36C	chr9:136215068-136218281	ENSG00000148303,ENSG00000199744,ENSG00000200831,ENSG00000206611,ENSG00000252542	ENST00000315731,ENST00000323345,ENST00000362874,ENST00000363961,ENST00000383884,ENST00000426651,ENST00000463740,ENST00000468019,ENST00000485706,ENST00000489392,ENST00000492798,ENST00000496554,ENST00000516733	LNCaP_CRYM	LNCaP_Empty	OK	4441.67	5389.83	0.279138	0.0348691	0.63135	0.818907	no	28022	40	20035	48097
XLOC_060773	MT-ND3	chrM:10057-10403	ENSG00000198840	ENST00000361227	LNCaP_CRYM	LNCaP_Empty	OK	4263.73	5377.28	0.334762	2.37526	0.0009	0.00769801	yes	25873	32	2954	28859
XLOC_060789	MT-TP	chrM:15954-16022	ENSG00000210196	ENST00000387461	LNCaP_CRYM	LNCaP_Empty	OK	3472.62	4522.5	0.381095	0.634574	0.37735	0.626644	no	24233	35	15110	39378
XLOC_060762	MT-ND1	chrM:3305-4261	ENSG00000198888	ENST00000361390	LNCaP_CRYM	LNCaP_Empty	OK	3520.76	4422.99	0.329134	2.2486	0.00195	0.0144648	yes	26062	42	3387	29491
XLOC_006538	RPS24	chr10:79793517-79816570	ENSG00000138326	ENST00000360830,ENST00000372360,ENST00000435275,ENST00000440692,ENST00000464716,ENST00000465692,ENST00000466129,ENST00000475468,ENST00000478655,ENST00000480662,ENST00000482069,ENST00000485708	LNCaP_CRYM	LNCaP_Empty	OK	3613.89	4332.02	0.261489	1.77671	0.0116	0.0592781	no	28728	56	4744	33528
XLOC_060768	MT-TD	chrM:7516-7584	ENSG00000210154	ENST00000387419	LNCaP_CRYM	LNCaP_Empty	OK	2858.28	4305.2	0.590932	0.879527	0.2084	0.453809	no	18540	25	11421	29986
XLOC_047728	RPS18	chr6:33217310-33244287	ENSG00000231500	ENST00000439602,ENST00000472218,ENST00000474626,ENST00000474973,ENST00000476222,ENST00000479802,ENST00000490191,ENST00000496813	LNCaP_CRYM	LNCaP_Empty	OK	3578.79	4212.31	0.235138	1.57191	0.02545	0.107781	no	29857	63	5687	35607
XLOC_013351	IFFO1,RP5-940J5,9	chr12:6643092-6665239	ENSG00000010295,ENSG00000269968	ENST00000336604,ENST00000356896,ENST00000396830,ENST00000396840,ENST00000436152,ENST00000465801,ENST00000471408,ENST00000472558,ENST00000487279,ENST00000488007,ENST00000602946	LNCaP_CRYM	LNCaP_Empty	OK	2698.08	4170.52	0.628295	2.3881	0.00145	0.0114415	yes	17775	23	3212	21010
XLOC_058197	RPL8	chr8:146015149-146017972	ENSG00000161016	ENST00000262584,ENST00000394920,ENST00000525232,ENST00000526668,ENST00000527914,ENST00000528296,ENST00000528957,ENST00000529163,ENST00000529920,ENST00000531767,ENST00000531975,ENST00000532702,ENST00000533397,ENST00000534781	LNCaP_CRYM	LNCaP_Empty	OK	3169.95	4039.18	0.349601	2.39734	0.0009	0.00769801	yes	25340	47	2954	28341
XLOC_032035	RPL37A	chr2:217250010-217443903	ENSG00000197756	ENST00000359681,ENST00000420712,ENST00000427280,ENST00000441179,ENST00000446558,ENST00000456586,ENST00000478153,ENST00000487233,ENST00000490649,ENST00000491306,ENST00000598925,ENST00000600880	LNCaP_CRYM	LNCaP_Empty	OK	3598.1	4026.39	0.16225	1.10064	0.11225	0.310096	no	33157	93	8789	42039
XLOC_024683	KRBA2,RP11-849F2,7,RPL26	chr17:8268880-8286531	ENSG00000161970,ENSG00000184619,ENSG00000263809	ENST00000293842,ENST00000331336,ENST00000396267,ENST00000578069,ENST00000578115,ENST00000578812,ENST00000582471,ENST00000582485,ENST00000582556,ENST00000583011,ENST00000583515,ENST00000584164,ENST00000584343,ENST00000584441,ENST00000584906,ENST00000585176	LNCaP_CRYM	LNCaP_Empty	OK	3228.13	3884.69	0.267102	1.75089	0.01245	0.062767	no	28506	61	4809	33376
XLOC_021041	ALDOA	chr16:30064410-30081778	ENSG00000149925	ENST00000338110,ENST00000395240,ENST00000395248,ENST00000412304,ENST00000562168,ENST00000562240,ENST00000562302,ENST00000562679,ENST00000563060,ENST00000563987,ENST00000564521,ENST00000564546,ENST00000564595,ENST00000564688,ENST00000565355,ENST00000566012,ENST00000566130,ENST00000566146,ENST00000566280,ENST00000566846,ENST00000566897,ENST00000567249,ENST00000567555,ENST00000568435,ENST00000569545…	LNCaP_CRYM	LNCaP_Empty	OK	2102	3692.44	0.812816	4.94697	5e-05	0.000607934	yes	14709	19	1	14729
XLOC_008388	RPLP2,SNORA52	chr11:799178-812880	ENSG00000177600,ENSG00000199785	ENST00000321153,ENST00000362915,ENST00000524867,ENST00000525722,ENST00000526222,ENST00000527517,ENST00000530398,ENST00000530797,ENST00000532004	LNCaP_CRYM	LNCaP_Empty	OK	2765.96	3660.86	0.404402	1.91242	0.0021	0.0153787	yes	23442	45	3430	26917
XLOC_028865	EEF2,SNORD37	chr19:3976053-3985467	ENSG00000167658,ENSG00000206775	ENST00000309311,ENST00000384048,ENST00000594885,ENST00000596417,ENST00000598182,ENST00000598436,ENST00000600720,ENST00000600794	LNCaP_CRYM	LNCaP_Empty	OK	3013.6	3532.54	0.229219	0.210873	0.73405	0.876162	no	30118	71	22155	52344
XLOC_001808	RPS27	chr1:153963234-153964626	ENSG00000177954	ENST00000368567,ENST00000392558,ENST00000477151,ENST00000493224	LNCaP_CRYM	LNCaP_Empty	OK	2844.29	3218.34	0.178244	1.24149	0.0764	0.238426	no	32358	115	7729	40202
XLOC_011858	GAPDH	chr12:6643092-6665239	ENSG00000111640	ENST00000229239,ENST00000396856,ENST00000396858,ENST00000396859,ENST00000396861,ENST00000466525,ENST00000466588,ENST00000474249,ENST00000492719,ENST00000496049	LNCaP_CRYM	LNCaP_Empty	OK	2109.97	3214.33	0.607299	3.3474	5e-05	0.000607934	yes	18211	34	1	18246
XLOC_031060	RPL31	chr2:101436613-101886778	ENSG00000071082	ENST00000264258,ENST00000409000,ENST00000409028,ENST00000409038,ENST00000409320,ENST00000409650,ENST00000409711,ENST00000409733,ENST00000419276,ENST00000441435,ENST00000456292	LNCaP_CRYM	LNCaP_Empty	OK	2698.01	3207.63	0.249608	1.40098	0.0477	0.171791	no	29222	75	6708	36005
XLOC_008555	RPL27A,SNORA3	chr11:8703957-8932498	ENSG00000166441,ENSG00000200983	ENST00000314138,ENST00000364113,ENST00000524496,ENST00000525981,ENST00000526562,ENST00000529227,ENST00000530022,ENST00000530585,ENST00000530913,ENST00000531102,ENST00000531978,ENST00000532359,ENST00000534599	LNCaP_CRYM	LNCaP_Empty	OK	2694.29	3162.49	0.231158	1.4689	0.03325	0.132468	no	30025	84	6061	36170
XLOC_028352	RPS11,SNORD35B	chr19:49999621-50002946	ENSG00000142534,ENSG00000200530	ENST00000270625,ENST00000363660,ENST00000594493,ENST00000596873,ENST00000599167,ENST00000599561,ENST00000600027,ENST00000601216,ENST00000601306,ENST00000602252	LNCaP_CRYM	LNCaP_Empty	OK	2538.26	3099.45	0.288174	0.726283	0.00905	0.0490182	yes	27662	68	4497	32227
XLOC_018172	CKB	chr14:103985995-103989448	ENSG00000166165	ENST00000348956,ENST00000553528,ENST00000553610,ENST00000553652,ENST00000553878,ENST00000553994,ENST00000554282,ENST00000554426,ENST00000554705,ENST00000554989,ENST00000555039,ENST00000555366,ENST00000555659,ENST00000555770,ENST00000557287,ENST00000557530,ENST00000557569	LNCaP_CRYM	LNCaP_Empty	OK	1674.95	3056.67	0.867842	3.48908	5e-05	0.000607934	yes	13939	26	1	13966
XLOC_020090	RPL4,SNORD16,SNORD18A,SNORD18B,SNORD18C	chr15:66790354-66858317	ENSG00000174444,ENSG00000199574,ENSG00000199673,ENSG00000200623,ENSG00000202529	ENST00000307961,ENST00000362704,ENST00000362803,ENST00000363753,ENST00000365659,ENST00000561554,ENST00000561775,ENST00000563473,ENST00000564439,ENST00000564517,ENST00000564647,ENST00000564744,ENST00000565723,ENST00000566039,ENST00000566491,ENST00000566622,ENST00000566624,ENST00000567229,ENST00000568588,ENST00000569438,ENST00000569696	LNCaP_CRYM	LNCaP_Empty	OK	2604.62	3024.48	0.215615	0.218872	0.11955	0.321575	no	30701	97	8983	39781
XLOC_023706	RPL19	chr17:37356535-37360980	ENSG00000108298	ENST00000225430,ENST00000577741,ENST00000577759,ENST00000579260,ENST00000579374,ENST00000580333,ENST00000582193,ENST00000585199	LNCaP_CRYM	LNCaP_Empty	OK	2593.2	2971.36	0.196388	1.36418	0.0493	0.176143	no	31576	112	6768	38456
XLOC_035101	RPS21	chr20:60962171-60963576	ENSG00000171858	ENST00000343986,ENST00000370562,ENST00000370592,ENST00000450116,ENST00000492356	LNCaP_CRYM	LNCaP_Empty	OK	2421.14	2894.76	0.257758	1.78974	0.01095	0.0565646	no	28896	83	4689	33668
XLOC_048502	RPS12	chr6:133135579-133138703	ENSG00000112306	ENST00000230050,ENST00000484616	LNCaP_CRYM	LNCaP_Empty	OK	2106	2747.58	0.383653	2.67569	0.0003	0.00301974	yes	24152	62	2488	26702
XLOC_014565	RPLP0	chr12:120634488-120639038	ENSG00000089157	ENST00000228306,ENST00000313104,ENST00000392514,ENST00000546564,ENST00000546989,ENST00000546990,ENST00000547173,ENST00000547191,ENST00000547211,ENST00000547475,ENST00000548495,ENST00000548551,ENST00000548568,ENST00000549098,ENST00000549242,ENST00000550296,ENST00000550423,ENST00000550856,ENST00000551150,ENST00000551217,ENST00000551258,ENST00000551336,ENST00000551783,ENST00000551914,ENST00000552292…	LNCaP_CRYM	LNCaP_Empty	OK	2127.6	2743.15	0.366606	2.13119	0.0025	0.0177926	yes	24749	65	3546	28360
XLOC_057794	RPL30	chr8:98881067-99058697	ENSG00000156482	ENST00000287038,ENST00000396070,ENST00000517489,ENST00000517805,ENST00000518164,ENST00000518850,ENST00000520998,ENST00000521112,ENST00000521291,ENST00000521534,ENST00000521726,ENST00000522156,ENST00000523172	LNCaP_CRYM	LNCaP_Empty	OK	2179.97	2739.42	0.329562	1.67663	0.01605	0.0767306	no	26053	69	5103	31225
XLOC_046040	RPL37	chr5:40825363-40835437	ENSG00000145592	ENST00000274242,ENST00000504562,ENST00000507642,ENST00000508493,ENST00000509877,ENST00000511787	LNCaP_CRYM	LNCaP_Empty	OK	2337.75	2719.28	0.218106	1.42065	0.04075	0.154353	no	30575	109	6413	37097
XLOC_060765	MT-ND2	chrM:4468-5510	ENSG00000198763	ENST00000361453	LNCaP_CRYM	LNCaP_Empty	OK	2241.56	2700.19	0.26856	1.86979	0.00775	0.0441327	yes	28442	87	4338	32867
XLOC_027746	GDF15	chr19:18485540-18499986	ENSG00000130513	ENST00000252809,ENST00000594925,ENST00000595973,ENST00000597765,ENST00000604609	LNCaP_CRYM	LNCaP_Empty	OK	717.017	2687.44	1.90615	9.05838	5e-05	0.000607934	yes	6869	16	1	6886
XLOC_060778	MT-TL2	chrM:12264-12335	ENSG00000210191	ENST00000387456	LNCaP_CRYM	LNCaP_Empty	OK	2238.74	2662.94	0.25033	0.404367	0.56705	0.778859	no	29188	94	18786	48068
XLOC_009480	RPS3,SNORD15A	chr11:75110529-75133324	ENSG00000149273,ENSG00000206941	ENST00000278572,ENST00000384214,ENST00000422465,ENST00000524851,ENST00000525690,ENST00000525933,ENST00000526248,ENST00000526608,ENST00000527273,ENST00000527446,ENST00000528439,ENST00000528847,ENST00000529173,ENST00000529285,ENST00000530164,ENST00000530170,ENST00000530721,ENST00000531188,ENST00000532872,ENST00000534440,ENST00000534555	LNCaP_CRYM	LNCaP_Empty	OK	2223.69	2658.6	0.257713	1.53291	0.02905	0.119422	no	28899	91	5839	34829
XLOC_021852	AC005363,9,RPS2,SNORA10,SNORA64	chr16:2012052-2014861	ENSG00000140988,ENSG00000206811,ENSG00000207405,ENSG00000255513	ENST00000343262,ENST00000384084,ENST00000384674,ENST00000526522,ENST00000526586,ENST00000526908,ENST00000527109,ENST00000527302,ENST00000527826,ENST00000527871,ENST00000529806,ENST00000530225,ENST00000530779,ENST00000531065,ENST00000532746,ENST00000533161,ENST00000533186,ENST00000533872,ENST00000534461,ENST00000563194	LNCaP_CRYM	LNCaP_Empty	OK	1916.72	2608.22	0.444426	2.99542	5e-05	0.000607934	yes	22200	59	1	22260
XLOC_028351	ALDH16A1,CTD-3148I10,15,CTD-3148I10,9,FLT3LG,RPL13A,SNORD32A,SNORD33,SNORD34,SNORD35A	chr19:49949554-49995565	ENSG00000090554,ENSG00000161618,ENSG00000199631,ENSG00000200259,ENSG00000201675,ENSG00000202503,ENSG00000142541,ENSG00000273189,ENSG00000269469	ENST00000204637,ENST00000293350,ENST00000344019,ENST00000362761,ENST00000363389,ENST00000364805,ENST00000365633,ENST00000391857,ENST00000455361,ENST00000467825,ENST00000468655,ENST00000472481,ENST00000474171,ENST00000476268,ENST00000476300,ENST00000477613,ENST00000479992,ENST00000484279,ENST00000486930,ENST00000488946,ENST00000540132,ENST00000593417,ENST00000593422,ENST00000594009,ENST00000594549…	LNCaP_CRYM	LNCaP_Empty	OK	2143.26	2563.81	0.258483	0.227749	0.0598	0.202898	no	28858	96	7157	36111
XLOC_028396	KLK3	chr19:51358170-51364020	ENSG00000142515	ENST00000326003,ENST00000360617,ENST00000422986,ENST00000593997,ENST00000595151,ENST00000595392,ENST00000595952,ENST00000596185,ENST00000596333,ENST00000597286,ENST00000597483,ENST00000598145,ENST00000601349,ENST00000601503,ENST00000601812	LNCaP_CRYM	LNCaP_Empty	OK	1045.35	2553.31	1.28838	7.90757	5e-05	0.000607934	yes	9640	20	1	9661
XLOC_027483	RPS28	chr19:8367010-8408146	ENSG00000233927	ENST00000417088,ENST00000449223,ENST00000600659,ENST00000602140	LNCaP_CRYM	LNCaP_Empty	OK	1921.18	2543.49	0.404815	2.3201	0.0015	0.0117011	yes	23426	64	3226	26716
XLOC_023809	RPL27	chr17:41150289-41154976	ENSG00000131469	ENST00000253788,ENST00000586277,ENST00000587478,ENST00000588830,ENST00000589037,ENST00000589913,ENST00000590864	LNCaP_CRYM	LNCaP_Empty	OK	2136.85	2542.68	0.250865	1.70768	0.01615	0.0770924	no	29168	101	5113	34382
XLOC_025179	RPL23	chr17:37004117-37010096	ENSG00000125691	ENST00000245857,ENST00000378096,ENST00000394332,ENST00000394333,ENST00000470646,ENST00000479035,ENST00000577407,ENST00000577760,ENST00000584056,ENST00000584583,ENST00000584912	LNCaP_CRYM	LNCaP_Empty	OK	2405.56	2528.83	0.0721005	0.444543	0.53215	0.755453	no	37655	293	18082	56030
XLOC_005057	SNORD78	chr1:173832385-173872687	ENSG00000208317	ENST00000385582	LNCaP_CRYM	LNCaP_Empty	OK	1532.66	2516.75	0.715524	0.0793271	0.71715	0.867345	no	16222	37	21794	38053
XLOC_029574	RPS16	chr19:39923846-39926588	ENSG00000105193	ENST00000251453,ENST00000339471,ENST00000595386,ENST00000599539,ENST00000599705,ENST00000601390,ENST00000601655,ENST00000602153	LNCaP_CRYM	LNCaP_Empty	OK	1906.04	2415.64	0.341832	2.36242	0.00045	0.00428605	yes	25636	76	2655	28367
XLOC_060495	RPL35	chr9:127615754-127624260	ENSG00000136942	ENST00000348462,ENST00000373570,ENST00000487431,ENST00000493018,ENST00000495728	LNCaP_CRYM	LNCaP_Empty	OK	1823.48	2390.91	0.390871	2.73779	5e-05	0.000607934	yes	23906	67	1	23974
XLOC_000803	RPS8,SNORD38A,SNORD38B,SNORD55	chr1:45205489-45244451	ENSG00000202031,ENSG00000142937,ENSG00000207421,ENSG00000264294	ENST00000365161,ENST00000372209,ENST00000384690,ENST00000396651,ENST00000464658,ENST00000470475,ENST00000474582,ENST00000484599,ENST00000485390,ENST00000497035,ENST00000581525	LNCaP_CRYM	LNCaP_Empty	OK	1877.85	2376.48	0.339741	0.181065	0.05455	0.189749	no	25699	77	6957	32733
XLOC_059614	RPS6	chr9:19375448-19380252	ENSG00000137154	ENST00000315377,ENST00000380381,ENST00000380384,ENST00000380394,ENST00000498815	LNCaP_CRYM	LNCaP_Empty	OK	2027.05	2374.1	0.227995	1.5328	0.0287	0.118324	no	30168	124	5825	36117
XLOC_027324	AC027307,1	chr19:1554667-1568057	ENSG00000222720	ENST00000410788	LNCaP_CRYM	LNCaP_Empty	OK	1444.53	2340.52	0.696228	0.716307	0.31425	0.56937	no	16532	44	13930	30506
XLOC_057827	PABPC1	chr8:101698043-101735037	ENSG00000070756	ENST00000318607,ENST00000517403,ENST00000517921,ENST00000517990,ENST00000518196,ENST00000518293,ENST00000518716,ENST00000519004,ENST00000519100,ENST00000519363,ENST00000519596,ENST00000519622,ENST00000519848,ENST00000520142,ENST00000520804,ENST00000520868,ENST00000521067,ENST00000521865,ENST00000522387,ENST00000522658,ENST00000522720,ENST00000523555,ENST00000523636	LNCaP_CRYM	LNCaP_Empty	OK	2053	2309.83	0.170052	0.858729	0.22255	0.469932	no	32736	153	11757	44646
XLOC_015680	SNORA31,TPT1	chr13:45911007-45965872	ENSG00000133112,ENSG00000199477	ENST00000309246,ENST00000362607,ENST00000379055,ENST00000379056,ENST00000379060,ENST00000442760,ENST00000484604,ENST00000490277,ENST00000527226,ENST00000528619,ENST00000529421,ENST00000530245,ENST00000530705,ENST00000533567	LNCaP_CRYM	LNCaP_Empty	OK	1866.75	2307.69	0.305922	1.38727	0.0077	0.0439041	yes	26929	90	4332	31351
XLOC_060779	MT-ND5	chrM:12335-14147	ENSG00000198786	ENST00000361567	LNCaP_CRYM	LNCaP_Empty	OK	1911.31	2273.93	0.250625	1.72293	0.0163	0.0776446	no	29176	119	5128	34423
XLOC_014496	RPL6	chr12:112842993-112947717	ENSG00000089009	ENST00000202773,ENST00000424576,ENST00000546368,ENST00000548343,ENST00000549562,ENST00000549847,ENST00000550238,ENST00000550566,ENST00000551041,ENST00000551291,ENST00000552455,ENST00000553205,ENST00000553213	LNCaP_CRYM	LNCaP_Empty	OK	1888.47	2265.29	0.262475	1.09185	0.1166	0.316258	no	28683	113	8911	37707
XLOC_060189	AL353629,1	chr9:96207177-96328397	ENSG00000263875	ENST00000582353	LNCaP_CRYM	LNCaP_Empty	OK	2264.39	2258.89	-0.00350899	-0.0026548	0.99725	0.997988	no	41347	4904	27759	74010
XLOC_038374	RPL14	chr3:40498782-40503861	ENSG00000188846	ENST00000338970,ENST00000396203,ENST00000416518,ENST00000435633,ENST00000461368,ENST00000465280,ENST00000465325,ENST00000479563,ENST00000481798	LNCaP_CRYM	LNCaP_Empty	OK	1863.46	2231.58	0.260079	0.566597	0.41615	0.662792	no	28788	117	15845	44750
XLOC_028588	RPL28	chr19:55895997-55919145	ENSG00000108107	ENST00000344063,ENST00000426763,ENST00000428193,ENST00000431533,ENST00000458349,ENST00000558131,ENST00000558752,ENST00000558815,ENST00000559463,ENST00000560055,ENST00000560583,ENST00000560881	LNCaP_CRYM	LNCaP_Empty	OK	1748.62	2161.48	0.305801	1.87289	0.00705	0.040982	yes	26933	98	4260	31291
XLOC_027031	C18orf32,RPL17,RPL17-C18orf32,SNORD58A,SNORD58B,SNORD58C	chr18:47008027-47018906	ENSG00000177576,ENSG00000215472,ENSG00000202093,ENSG00000206602,ENSG00000265681,ENSG00000271982	ENST00000318240,ENST00000332968,ENST00000365223,ENST00000383875,ENST00000418495,ENST00000577910,ENST00000578528,ENST00000578532,ENST00000578966,ENST00000579248,ENST00000579408,ENST00000579495,ENST00000579820,ENST00000580210,ENST00000580261,ENST00000580387,ENST00000581091,ENST00000581305,ENST00000581373,ENST00000581741,ENST00000582392,ENST00000582588,ENST00000582782,ENST00000582935,ENST00000583036…	LNCaP_CRYM	LNCaP_Empty	OK	1764.17	2159.71	0.291846	0.0364825	0.68495	0.849549	no	27516	105	21139	48760
XLOC_027424	HSD11B1L,RPL36	chr19:5674957-5720583	ENSG00000167733,ENSG00000130255	ENST00000301382,ENST00000339423,ENST00000342970,ENST00000347512,ENST00000394580,ENST00000411793,ENST00000422535,ENST00000423665,ENST00000577222,ENST00000577257,ENST00000577701,ENST00000577917,ENST00000577920,ENST00000578046,ENST00000578167,ENST00000578832,ENST00000579446,ENST00000579559,ENST00000579562,ENST00000579649,ENST00000581423,ENST00000581521,ENST00000581773,ENST00000581893,ENST00000582346…	LNCaP_CRYM	LNCaP_Empty	OK	1884.82	2126.97	0.174371	0.953737	0.18225	0.41917	no	32544	164	10813	43521
XLOC_060774	MT-TR	chrM:10403-10468	ENSG00000210174	ENST00000387439	LNCaP_CRYM	LNCaP_Empty	OK	1876.61	2112.92	0.171111	0.128477	0.84795	0.927011	no	32687	168	24728	57583
XLOC_060766	MT-TW	chrM:5510-5578	ENSG00000210117	ENST00000387382	LNCaP_CRYM	LNCaP_Empty	OK	637.918	2087.34	1.71022	1.34601	0.1962	0.438258	no	7513	24	11128	18665
XLOC_039808	RPL32,SNORA7A	chr3:12837970-12913415	ENSG00000144713,ENSG00000207496	ENST00000273223,ENST00000384765,ENST00000396953,ENST00000396957,ENST00000429711,ENST00000434963,ENST00000435983,ENST00000452606	LNCaP_CRYM	LNCaP_Empty	OK	1702.53	2078.7	0.287999	1.77344	0.0056	0.0340095	yes	27670	114	4098	31882
XLOC_047218	GNB2L1,SNORD95,SNORD96A	chr5:180663579-180699308	ENSG00000204628,ENSG00000264549,ENSG00000272296	ENST00000376817,ENST00000456394,ENST00000502548,ENST00000502844,ENST00000502890,ENST00000502905,ENST00000503081,ENST00000503170,ENST00000503494,ENST00000504128,ENST00000504325,ENST00000504726,ENST00000505461,ENST00000506312,ENST00000507000,ENST00000507261,ENST00000507273,ENST00000507756,ENST00000508044,ENST00000508682,ENST00000508963,ENST00000509148,ENST00000509535,ENST00000510199,ENST00000511473…	LNCaP_CRYM	LNCaP_Empty	OK	1889.54	2072.93	0.133631	0.34921	0.3771	0.626418	no	34522	210	15106	49838
XLOC_061628	PGK1	chrX:77320684-77385078	ENSG00000102144	ENST00000373316,ENST00000442431,ENST00000474281,ENST00000476531,ENST00000477335,ENST00000491291,ENST00000537456	LNCaP_CRYM	LNCaP_Empty	OK	926.574	2066.52	1.15723	6.47054	5e-05	0.000607934	yes	10663	31	1	10695
XLOC_046927	RPS14	chr5:149822752-149829319	ENSG00000164587	ENST00000312037,ENST00000401695,ENST00000407193,ENST00000518139,ENST00000519690,ENST00000519855,ENST00000521466	LNCaP_CRYM	LNCaP_Empty	OK	1618.32	1997.24	0.303512	2.0589	0.00325	0.0221249	yes	27023	110	3715	30848
XLOC_037875	RPL3,SNORD43,SNORD83B	chr22:39708886-39716394	ENSG00000100316,ENSG00000209480,ENSG00000263764	ENST00000216146,ENST00000386745,ENST00000401609,ENST00000402527,ENST00000420536,ENST00000427905,ENST00000453303,ENST00000459859,ENST00000460589,ENST00000461967,ENST00000464182,ENST00000465618,ENST00000467105,ENST00000471290,ENST00000473638,ENST00000481985,ENST00000484358,ENST00000484615,ENST00000498462,ENST00000583861	LNCaP_CRYM	LNCaP_Empty	OK	1795.74	1983.06	0.143147	0.181279	0.2226	0.469975	no	34059	200	11758	46017
XLOC_063100	RPL39,SNORA69	chrX:118920466-118925606	ENSG00000198918,ENSG00000206622	ENST00000361575,ENST00000383895,ENST00000468844,ENST00000477403	LNCaP_CRYM	LNCaP_Empty	OK	1650.09	1978.18	0.26163	1.44285	0.00825	0.0456129	yes	28721	134	4400	33255
XLOC_008657	LDHA	chr11:18415934-18429972	ENSG00000134333	ENST00000227157,ENST00000375710,ENST00000396222,ENST00000422447,ENST00000430553,ENST00000460405,ENST00000469976,ENST00000478970,ENST00000486690,ENST00000494573,ENST00000495052,ENST00000535451,ENST00000536528,ENST00000537296,ENST00000538451,ENST00000539814,ENST00000540430,ENST00000541097,ENST00000542179,ENST00000543445,ENST00000543695,ENST00000545215,ENST00000545467	LNCaP_CRYM	LNCaP_Empty	OK	988.982	1943.9	0.974939	5.90731	5e-05	0.000607934	yes	12531	39	1	12571
XLOC_058140	RNU7-109P	chr8:144718172-144738563	ENSG00000252075	ENST00000516266	LNCaP_CRYM	LNCaP_Empty	OK	1205.47	1936.06	0.68353	297.029	0.68145	0.847512	no	16762	55	21068	37885
XLOC_014099	AC025262,1	chr12:65004292-65091347	ENSG00000268028	ENST00000594966	LNCaP_CRYM	LNCaP_Empty	OK	797.946	1909.67	1.25896	1.1219	0.1237	0.328817	no	9855	33	9118	19006
XLOC_023483	SNORD4A	chr17:27046410-27070473	ENSG00000238578	ENST00000459174	LNCaP_CRYM	LNCaP_Empty	OK	1169.59	1909.55	0.707226	0.0898882	0.7099	0.863458	no	16343	53	21639	38035
XLOC_040214	RPL29	chr3:52027615-52029958	ENSG00000162244	ENST00000294189,ENST00000466397,ENST00000475248,ENST00000479017,ENST00000480306,ENST00000481629,ENST00000486565,ENST00000492277,ENST00000495383	LNCaP_CRYM	LNCaP_Empty	OK	1711.35	1905.46	0.155008	1.06771	0.1276	0.335476	no	33494	195	9249	42938
XLOC_061725	HNRNPH2,RPL36A,RPL36A-HNRNPH2	chrX:100645811-100669121	ENSG00000126945,ENSG00000241343,ENSG00000257529	ENST00000316594,ENST00000372849,ENST00000392994,ENST00000409170,ENST00000409338,ENST00000427805,ENST00000465340,ENST00000465744,ENST00000471855,ENST00000489407,ENST00000491851	LNCaP_CRYM	LNCaP_Empty	OK	1712.59	1901.98	0.151323	0.902977	0.1926	0.433213	no	33687	199	11047	44933
XLOC_017593	AL139099,1,RPL32P29,RPS29	chr14:50042650-50081390	ENSG00000213741,ENSG00000244270,ENSG00000253459	ENST00000245458,ENST00000396020,ENST00000497398,ENST00000539688,ENST00000554075,ENST00000556230,ENST00000557111,ENST00000557367,ENST00000557519	LNCaP_CRYM	LNCaP_Empty	OK	1467.67	1898.82	0.371573	2.35768	0.0005	0.00467301	yes	24575	92	2700	27367
XLOC_024254	RPL38	chr17:72199720-72209481	ENSG00000172809	ENST00000311111,ENST00000439590,ENST00000528433,ENST00000529123,ENST00000530646,ENST00000533498,ENST00000534490,ENST00000584577	LNCaP_CRYM	LNCaP_Empty	OK	1410.95	1896.06	0.42634	1.43127	0.0393	0.150418	no	22735	78	6340	29153
XLOC_010855	EEF1G,MIR3654,TUT1	chr11:62327072-62359649	ENSG00000149016,ENSG00000254772,ENSG00000255508	ENST00000278279,ENST00000308436,ENST00000329251,ENST00000378019,ENST00000463241,ENST00000469480,ENST00000476907,ENST00000478537,ENST00000494385,ENST00000496634,ENST00000524420,ENST00000525340,ENST00000526409,ENST00000532986,ENST00000534745	LNCaP_CRYM	LNCaP_Empty	OK	1711.81	1853.43	0.114678	0.701937	0.30755	0.56253	no	35497	261	13797	49555
XLOC_044169	AC018692,2,MGC39584	chr4_gl000193_random:49251-89354	ENSG00000215689,ENSG00000229510	ENST00000400767,ENST00000421727	LNCaP_CRYM	LNCaP_Empty	OK	3041.66	1815.34	-0.744616	-0.404965	0.55655	0.771775	no	15735	29	18581	34345
XLOC_014012	NACA,PRIM1	chr12:57106211-57181574	ENSG00000198056,ENSG00000196531	ENST00000338193,ENST00000356769,ENST00000393891,ENST00000454682,ENST00000546392,ENST00000546410,ENST00000546761,ENST00000546862,ENST00000546917,ENST00000547914,ENST00000548084,ENST00000548173,ENST00000548386,ENST00000548563,ENST00000549259,ENST00000549549,ENST00000549855,ENST00000550224,ENST00000550343,ENST00000550770,ENST00000550920,ENST00000550952,ENST00000551520,ENST00000551775,ENST00000551793…	LNCaP_CRYM	LNCaP_Empty	OK	1614.28	1789.24	0.148455	0.959762	0.17	0.401313	no	33801	223	10481	44505
XLOC_010330	EIF4G2,SNORD97	chr11:10804859-10830657	ENSG00000110321,ENSG00000238622	ENST00000339995,ENST00000396525,ENST00000459187,ENST00000524932,ENST00000525606,ENST00000525681,ENST00000525972,ENST00000525995,ENST00000526148,ENST00000527015,ENST00000527419,ENST00000527526,ENST00000528562,ENST00000528839,ENST00000530211,ENST00000530564,ENST00000530702,ENST00000531180,ENST00000531416,ENST00000531507,ENST00000531647,ENST00000532082,ENST00000532120,ENST00000532152,ENST00000532349…	LNCaP_CRYM	LNCaP_Empty	OK	1442.26	1772	0.297047	0.452958	0.49595	0.729605	no	27290	131	17380	44801
XLOC_019072	RPLP1	chr15:69745122-69748255	ENSG00000137818	ENST00000260379,ENST00000357790,ENST00000487304,ENST00000488122,ENST00000560274	LNCaP_CRYM	LNCaP_Empty	OK	1358.34	1771.2	0.382883	2.40889	0.00035	0.00344949	yes	24178	98	2547	26823
XLOC_010845	FTH1	chr11:61717292-61735132	ENSG00000167996	ENST00000273550,ENST00000526640,ENST00000529191,ENST00000529548,ENST00000529631,ENST00000530019,ENST00000532601,ENST00000532829,ENST00000533138,ENST00000534180,ENST00000534719	LNCaP_CRYM	LNCaP_Empty	OK	1394.91	1726.49	0.307663	1.90804	0.0066	0.038862	yes	26864	130	4204	31198
XLOC_021743	RPL13	chr16:89627064-89630950	ENSG00000167526	ENST00000311528,ENST00000393099,ENST00000399461,ENST00000452368,ENST00000467736,ENST00000472354,ENST00000484610,ENST00000487034,ENST00000491523,ENST00000562879,ENST00000563270,ENST00000563749,ENST00000565571,ENST00000567815,ENST00000570149	LNCaP_CRYM	LNCaP_Empty	OK	1392.62	1720.74	0.305231	2.03057	0.00405	0.0260636	yes	26952	133	3859	30944
XLOC_060787	MT-ND6	chrM:14147-14672	ENSG00000198695	ENST00000361681	LNCaP_CRYM	LNCaP_Empty	OK	1471.94	1700.42	0.208166	1.47408	0.03795	0.146397	no	31039	174	6276	37489
XLOC_019336	RNU7-111P	chr15:90373829-90456188	ENSG00000252645	ENST00000516836	LNCaP_CRYM	LNCaP_Empty	OK	1221.08	1695.58	0.473621	0.0396071	0.77965	0.896803	no	21359	82	23177	44618
XLOC_060520	RPL12	chr9:130209952-130213729	ENSG00000197958	ENST00000361436,ENST00000483598,ENST00000497322,ENST00000497825,ENST00000536368	LNCaP_CRYM	LNCaP_Empty	OK	1430.63	1689.96	0.240338	1.64342	0.018	0.0839423	no	29608	152	5246	35006
XLOC_060758	MT-RNR1	chrM:645-1599	ENSG00000211459	ENST00000389680	LNCaP_CRYM	LNCaP_Empty	OK	1649.61	1674.35	0.0214708	0.150551	0.8324	0.920587	no	40379	1450	24385	66214
XLOC_022133	ARL6IP1,RP11-1035H13,3,RPS15A	chr16:18792616-18813000	ENSG00000170540,ENSG00000134419,ENSG00000260342	ENST00000304414,ENST00000322989,ENST00000546206,ENST00000562234,ENST00000562819,ENST00000562935,ENST00000563390,ENST00000563579,ENST00000563861,ENST00000565420,ENST00000566391,ENST00000567078,ENST00000567969,ENST00000569083,ENST00000569365,ENST00000569976,ENST00000572008,ENST00000573554,ENST00000574723,ENST00000575669,ENST00000576008,ENST00000576436	LNCaP_CRYM	LNCaP_Empty	OK	1424.29	1654.31	0.215983	1.3366	0.0566	0.194752	no	30680	173	7036	37889
XLOC_028714	RPS5	chr19:58897766-58906173	ENSG00000083845	ENST00000196551,ENST00000596046,ENST00000596314,ENST00000598098,ENST00000598495,ENST00000598807,ENST00000599232,ENST00000599909,ENST00000601521	LNCaP_CRYM	LNCaP_Empty	OK	1257.77	1649.73	0.391365	2.74613	0.0001	0.00114582	yes	23886	106	2104	26096
XLOC_037026	AP000350,10,MIF,SLC2A11	chr22:24198613-24241117	ENSG00000240972,ENSG00000133460,ENSG00000251357	ENST00000215754,ENST00000255830,ENST00000316185,ENST00000345044,ENST00000398356,ENST00000403208,ENST00000405286,ENST00000405340,ENST00000405847,ENST00000418102,ENST00000423972,ENST00000433835,ENST00000436643,ENST00000440493,ENST00000461809,ENST00000465752,ENST00000467660,ENST00000472526,ENST00000473357,ENST00000473740,ENST00000482576,ENST00000486907,ENST00000489322,ENST00000491948,ENST00000492516…	LNCaP_CRYM	LNCaP_Empty	OK	1094.35	1607.73	0.554951	3.5515	5e-05	0.000607934	yes	19334	74	1	19409
XLOC_012457	RPL41	chr12:56510369-56511727	ENSG00000229117	ENST00000358888,ENST00000501597,ENST00000546485,ENST00000546591,ENST00000546654,ENST00000552314	LNCaP_CRYM	LNCaP_Empty	OK	1243.53	1596.34	0.360322	2.48332	0.0004	0.00387163	yes	24985	122	2595	27702
XLOC_003168	ENO1	chr1:8921060-8939953	ENSG00000074800	ENST00000234590,ENST00000464920,ENST00000486051,ENST00000489867,ENST00000492343,ENST00000497492	LNCaP_CRYM	LNCaP_Empty	OK	903.421	1586.84	0.81269	5.18311	5e-05	0.000607934	yes	14714	60	1	14775
XLOC_027729	RPL18A,SNORA68	chr19:17970684-17974962	ENSG00000105640,ENSG00000207166	ENST00000222247,ENST00000384437,ENST00000597648,ENST00000599870,ENST00000599898,ENST00000600147,ENST00000600238,ENST00000602216	LNCaP_CRYM	LNCaP_Empty	OK	1255.23	1567.88	0.320862	2.21728	0.00175	0.0132248	yes	26354	139	3323	29816
XLOC_046388	RPS23	chr5:81267843-81574396	ENSG00000186468	ENST00000296674,ENST00000503605,ENST00000504293,ENST00000507980,ENST00000510019,ENST00000510210,ENST00000511844,ENST00000512493	LNCaP_CRYM	LNCaP_Empty	OK	1183.58	1543.01	0.382591	2.39119	0.00055	0.0050446	yes	24185	120	2731	27036
XLOC_045543	NPM1	chr5:170814119-170838141	ENSG00000181163	ENST00000296930,ENST00000351986,ENST00000393820,ENST00000517671,ENST00000518587,ENST00000519955,ENST00000521260,ENST00000521672,ENST00000521710,ENST00000523339,ENST00000523622,ENST00000524204	LNCaP_CRYM	LNCaP_Empty	OK	1260.66	1542.83	0.291399	0.92818	0.1785	0.413691	no	27535	146	10718	38399
XLOC_040486	RPL24	chr3:101399932-101405626	ENSG00000114391	ENST00000394077,ENST00000464595,ENST00000469605,ENST00000470961,ENST00000488288,ENST00000495401	LNCaP_CRYM	LNCaP_Empty	OK	1289.32	1532.31	0.249103	1.72635	0.01485	0.0721451	no	29243	162	5013	34418
XLOC_017360	AL132780,1,PSMB5	chr14:23485751-23504439	ENSG00000100804,ENSG00000207765	ENST00000334454,ENST00000361611,ENST00000385031,ENST00000425762,ENST00000460922,ENST00000493471,ENST00000555895	LNCaP_CRYM	LNCaP_Empty	OK	1424.12	1516.15	0.0903494	0.0981479	0.89125	0.945733	no	36687	384	25681	62752
XLOC_019824	MIR1282	chr15:44019115-44095241	ENSG00000221792	ENST00000408865	LNCaP_CRYM	LNCaP_Empty	OK	1398.02	1496.14	0.0978575	0.0285529	0.9517	0.971919	no	36307	361	27043	63711
XLOC_039705	RPL35A	chr3:197615945-197687013	ENSG00000182899	ENST00000329092,ENST00000429437,ENST00000439255,ENST00000442341,ENST00000448864,ENST00000464167,ENST00000474640,ENST00000485439,ENST00000496582	LNCaP_CRYM	LNCaP_Empty	OK	1250.91	1482.21	0.244767	1.65573	0.01915	0.0881166	no	29417	172	5320	34909
XLOC_027754	UBA52	chr19:18682539-18731849	ENSG00000221983	ENST00000430157,ENST00000442744,ENST00000594527,ENST00000595158,ENST00000595683,ENST00000596272,ENST00000596273,ENST00000596304,ENST00000597451,ENST00000598780,ENST00000598814,ENST00000599256,ENST00000599551,ENST00000599595	LNCaP_CRYM	LNCaP_Empty	OK	1141.15	1477.94	0.373106	2.44556	0.00055	0.0050446	yes	24514	129	2731	27374
XLOC_023482	RPL23A,SNORD42A,SNORD42B,SNORD4B	chr17:27046410-27070473	ENSG00000198242,ENSG00000238423,ENSG00000238597,ENSG00000238649	ENST00000355731,ENST00000394935,ENST00000394938,ENST00000422514,ENST00000458893,ENST00000459083,ENST00000459584,ENST00000472628,ENST00000496182,ENST00000578181,ENST00000580755,ENST00000582736	LNCaP_CRYM	LNCaP_Empty	OK	1120.78	1474.92	0.396135	1.16681	0.03385	0.134254	no	23704	121	6091	29916
XLOC_011875	TPI1	chr12:6976282-7032861	ENSG00000111669	ENST00000229270,ENST00000462761,ENST00000474253,ENST00000482209,ENST00000488464,ENST00000493987,ENST00000495834,ENST00000535434	LNCaP_CRYM	LNCaP_Empty	OK	942.979	1457.6	0.628298	3.12506	5e-05	0.000607934	yes	17774	73	1	17848
XLOC_011635	HSPA8,SNORD14C,SNORD14D	chr11:122928196-122933938	ENSG00000109971,ENSG00000202252,ENSG00000207118	ENST00000227378,ENST00000365382,ENST00000384390,ENST00000453788,ENST00000524552,ENST00000524590,ENST00000525463,ENST00000525624,ENST00000526110,ENST00000526686,ENST00000526862,ENST00000527387,ENST00000527983,ENST00000528292,ENST00000530391,ENST00000531063,ENST00000532091,ENST00000532167,ENST00000532182,ENST00000532636,ENST00000532780,ENST00000533238,ENST00000533540,ENST00000534319,ENST00000534567…	LNCaP_CRYM	LNCaP_Empty	OK	1528.67	1454.76	-0.0714929	-0.311056	0.6335	0.820196	no	37690	472	20083	58245
XLOC_043058	RPL9	chr4:39455743-39460568	ENSG00000163682	ENST00000295955,ENST00000437992,ENST00000449470,ENST00000503040,ENST00000503277,ENST00000504470,ENST00000506581,ENST00000508595,ENST00000511075,ENST00000511643,ENST00000514842	LNCaP_CRYM	LNCaP_Empty	OK	1238.48	1424.56	0.201948	1.19725	0.0886	0.264433	no	31295	205	8133	39633
XLOC_027317	RPS15	chr19:1438357-1440583	ENSG00000115268	ENST00000233609,ENST00000585665,ENST00000586096,ENST00000586656,ENST00000586686,ENST00000589656,ENST00000591032,ENST00000591804,ENST00000592588,ENST00000592623,ENST00000592700,ENST00000593052	LNCaP_CRYM	LNCaP_Empty	OK	1098.77	1413.78	0.363669	2.54236	0.00035	0.00344949	yes	24860	138	2547	27545
XLOC_014007	ATP5B	chr12:57031958-57040256	ENSG00000110955	ENST00000262030,ENST00000547250,ENST00000547808,ENST00000548474,ENST00000548647,ENST00000550162,ENST00000551020,ENST00000551182,ENST00000551570,ENST00000552104,ENST00000552919,ENST00000552959,ENST00000553007	LNCaP_CRYM	LNCaP_Empty	OK	1126.75	1413.36	0.32696	1.74659	0.0117	0.0596982	no	26149	143	4749	31041
XLOC_052945	PPIA	chr7:44836278-44864163	ENSG00000196262	ENST00000355968,ENST00000415933,ENST00000451562,ENST00000468812,ENST00000479021,ENST00000480603,ENST00000481437,ENST00000489459,ENST00000494484	LNCaP_CRYM	LNCaP_Empty	OK	1077.24	1399.95	0.378032	2.50206	0.00035	0.00344949	yes	24331	136	2547	27014
XLOC_012464	MYL6,MYL6B	chr12:56544579-56584068	ENSG00000196465,ENSG00000092841	ENST00000207437,ENST00000293422,ENST00000348108,ENST00000405661,ENST00000536128,ENST00000546630,ENST00000546845,ENST00000547408,ENST00000547649,ENST00000547703,ENST00000548293,ENST00000548400,ENST00000548548,ENST00000548571,ENST00000548580,ENST00000548725,ENST00000549017,ENST00000549178,ENST00000549380,ENST00000549392,ENST00000549566,ENST00000550152,ENST00000550184,ENST00000550443,ENST00000550550…	LNCaP_CRYM	LNCaP_Empty	OK	1267.67	1383.18	0.125818	0.531546	0.42295	0.669216	no	34926	311	15988	51225
XLOC_025961	AC139149,1,ACTG1	chr17:79476992-79504345	ENSG00000184009,ENSG00000266077	ENST00000331925,ENST00000570382,ENST00000571691,ENST00000571721,ENST00000572105,ENST00000573283,ENST00000574671,ENST00000575087,ENST00000575659,ENST00000575842,ENST00000575994,ENST00000576209,ENST00000576214,ENST00000576544,ENST00000576917,ENST00000584254	LNCaP_CRYM	LNCaP_Empty	OK	1412.77	1378.55	-0.0353678	-0.167869	0.7952	0.903682	no	39627	1070	23520	64217
XLOC_044188	AC145212,3	chr4_gl000194_random:84812-84895	ENSG00000223061	ENST00000411129	LNCaP_CRYM	LNCaP_Empty	OK	2350.89	1331.12	-0.820569	-2.23522	0.0037	0.0244978	yes	14598	36	3796	18430
XLOC_028165	RPS19	chr19:42363987-42376994	ENSG00000105372	ENST00000221975,ENST00000593863,ENST00000598261,ENST00000598399,ENST00000598466,ENST00000598742,ENST00000600467,ENST00000601492	LNCaP_CRYM	LNCaP_Empty	OK	1029.57	1288.9	0.324095	2.1996	0.00135	0.0107702	yes	26255	151	3175	29581
XLOC_044846	COX7C,MIR3607	chr5:85913720-85916779	ENSG00000127184,ENSG00000199262	ENST00000247655,ENST00000362392,ENST00000505430,ENST00000509578,ENST00000510447,ENST00000511472,ENST00000513124,ENST00000515763	LNCaP_CRYM	LNCaP_Empty	OK	958.817	1286.42	0.424031	2.62304	0.0002	0.0021272	yes	22813	135	2327	25275
XLOC_049336	NUDT3,RPS10,RPS10-NUDT3	chr6:34247455-34393902	ENSG00000124614,ENSG00000270800,ENSG00000272325	ENST00000326199,ENST00000344700,ENST00000464218,ENST00000467531,ENST00000480942,ENST00000494077,ENST00000605528,ENST00000607016	LNCaP_CRYM	LNCaP_Empty	OK	1010.16	1283.54	0.345547	2.23668	0.00165	0.0126811	yes	25480	148	3283	28911
XLOC_024589	PFN1	chr17:4848946-4860426	ENSG00000108518	ENST00000225655,ENST00000572383,ENST00000574872	LNCaP_CRYM	LNCaP_Empty	OK	803.927	1253.43	0.640741	3.96788	5e-05	0.000607934	yes	17550	88	1	17639
XLOC_000419	RPL11	chr1:24018268-24022915	ENSG00000142676	ENST00000374550,ENST00000443624,ENST00000458455,ENST00000467075,ENST00000482370	LNCaP_CRYM	LNCaP_Empty	OK	1069.78	1253.28	0.228396	1.59529	0.02475	0.105503	no	30150	209	5656	36015
XLOC_010376	PIK3C2A,RPS13,SNORD14B	chr11:17095935-17229530	ENSG00000110700,ENSG00000011405,ENSG00000201403	ENST00000228140,ENST00000265970,ENST00000364533,ENST00000503729,ENST00000525634,ENST00000525828,ENST00000526895,ENST00000527571,ENST00000528074,ENST00000531008,ENST00000531428,ENST00000531908,ENST00000532035,ENST00000533645,ENST00000533969,ENST00000534329,ENST00000540361	LNCaP_CRYM	LNCaP_Empty	OK	1028.38	1235.27	0.264452	1.52399	0.02535	0.107442	no	28612	183	5682	34477
XLOC_032173	PTMA	chr2:232571516-232578251	ENSG00000187514	ENST00000341369,ENST00000409115,ENST00000409321,ENST00000409683,ENST00000410064,ENST00000412128,ENST00000440384,ENST00000448874,ENST00000466801,ENST00000467816,ENST00000468027,ENST00000481928	LNCaP_CRYM	LNCaP_Empty	OK	927.841	1230.61	0.407424	2.59921	5e-05	0.000607934	yes	23343	141	1	23485
XLOC_025705	DDX5,MIR3064,MIR5047	chr17:62495733-62658186	ENSG00000108654,ENSG00000266241,ENSG00000265695	ENST00000225792,ENST00000450599,ENST00000540698,ENST00000577787,ENST00000577922,ENST00000578190,ENST00000578400,ENST00000578491,ENST00000578758,ENST00000578804,ENST00000579091,ENST00000579212,ENST00000579461,ENST00000579996,ENST00000580026,ENST00000581130,ENST00000581230,ENST00000581237,ENST00000581551,ENST00000581693,ENST00000581697,ENST00000581806,ENST00000582326,ENST00000583201,ENST00000583212…	LNCaP_CRYM	LNCaP_Empty	OK	1339.25	1204.96	-0.152433	-0.0559673	0.8749	0.938631	no	33624	274	25320	59218
XLOC_029797	AC022154,7,RPL18	chr19:49118584-49140695	ENSG00000063177,ENSG00000268093	ENST00000084795,ENST00000546623,ENST00000547892,ENST00000547897,ENST00000549273,ENST00000549370,ENST00000549533,ENST00000549920,ENST00000550645,ENST00000550671,ENST00000550973,ENST00000551749,ENST00000552347,ENST00000552588,ENST00000552705,ENST00000552851,ENST00000594850,ENST00000598735,ENST00000600303	LNCaP_CRYM	LNCaP_Empty	OK	964.472	1202.71	0.318476	2.10344	0.0028	0.0195602	yes	26435	167	3616	30218
XLOC_002754	RNF187	chr1:228674761-228683467	ENSG00000168159	ENST00000305943,ENST00000482739,ENST00000484293,ENST00000493597	LNCaP_CRYM	LNCaP_Empty	OK	957.452	1189.35	0.312907	1.5297	0.0277	0.115177	no	26662	171	5785	32618
XLOC_011586	RPS25	chr11:118868851-118901616	ENSG00000118181	ENST00000524864,ENST00000527673,ENST00000527791,ENST00000527853,ENST00000528547,ENST00000532567	LNCaP_CRYM	LNCaP_Empty	OK	1068.29	1178.25	0.141346	0.435388	0.38515	0.633668	no	34138	327	15265	49730
XLOC_020149	PKM	chr15:72491367-72524164	ENSG00000067225	ENST00000319622,ENST00000335181,ENST00000389093,ENST00000561609,ENST00000562784,ENST00000562997,ENST00000563275,ENST00000563986,ENST00000564178,ENST00000564276,ENST00000564440,ENST00000564993,ENST00000565143,ENST00000565154,ENST00000565184,ENST00000566809,ENST00000567087,ENST00000567118,ENST00000568459,ENST00000568743,ENST00000568883,ENST00000569050,ENST00000569857,ENST00000570166	LNCaP_CRYM	LNCaP_Empty	OK	781.942	1165.39	0.575684	2.86968	5e-05	0.000607934	yes	18868	107	1	18976
XLOC_023137	CD68,EIF4A1,SENP3,SENP3-EIF4A1,SNORA48,SNORA67,SNORD10	chr17:7465191-7536700	ENSG00000129226,ENSG00000161960,ENSG00000161956,ENSG00000264772,ENSG00000209582,ENSG00000238917,ENSG00000265500	ENST00000250092,ENST00000293831,ENST00000321337,ENST00000380498,ENST00000384423,ENST00000386847,ENST00000396527,ENST00000429205,ENST00000459579,ENST00000577269,ENST00000577731,ENST00000577738,ENST00000577929,ENST00000578324,ENST00000578476,ENST00000578495,ENST00000578569,ENST00000578754,ENST00000578813,ENST00000579085,ENST00000579139,ENST00000579777,ENST00000580042,ENST00000580231,ENST00000580461…	LNCaP_CRYM	LNCaP_Empty	OK	1017.27	1156.76	0.185386	0.358264	0.23015	0.47754	no	32068	263	11957	44288
XLOC_057571	RPL7	chr8:74202505-74268696	ENSG00000147604	ENST00000352983,ENST00000396465,ENST00000396466,ENST00000396467,ENST00000431653,ENST00000435330,ENST00000466821,ENST00000487500	LNCaP_CRYM	LNCaP_Empty	OK	1027.44	1150.01	0.162598	1.04815	0.1352	0.348121	no	33137	296	9479	42912
XLOC_010938	FAU,SYVN1	chr11:64888099-64902004	ENSG00000149806,ENSG00000162298	ENST00000279259,ENST00000294256,ENST00000307289,ENST00000377190,ENST00000434372,ENST00000449943,ENST00000525297,ENST00000525874,ENST00000526060,ENST00000526121,ENST00000526555,ENST00000527142,ENST00000527548,ENST00000527765,ENST00000528487,ENST00000529207,ENST00000529259,ENST00000529639,ENST00000530451,ENST00000531018,ENST00000531357,ENST00000531743,ENST00000532771,ENST00000533685	LNCaP_CRYM	LNCaP_Empty	OK	892.143	1134.08	0.34618	1.75605	0.01235	0.0623587	no	25452	165	4798	30415
XLOC_060900	AL591856,3	chrUn_gl000224:43375-43458	ENSG00000239196	ENST00000459457	LNCaP_CRYM	LNCaP_Empty	OK	1535.43	1112.21	-0.465215	-1.09822	0.1227	0.32719	no	21612	95	9070	30777
XLOC_022945	MIR4722	chr16:88772870-88851619	ENSG00000265672	ENST00000578292	LNCaP_CRYM	LNCaP_Empty	OK	2410.97	1111.31	-1.11736	-152.616	0.58825	0.792351	no	11001	27	19199	30227
XLOC_047775	RPL10A	chr6:35436184-35438562	ENSG00000198755	ENST00000322203,ENST00000464112,ENST00000467020,ENST00000478340,ENST00000490335	LNCaP_CRYM	LNCaP_Empty	OK	988.996	1090.37	0.140781	0.973462	0.1609	0.387075	no	34165	354	10215	44734
XLOC_018795	HYPK,SERF2	chr15:44019115-44095241	ENSG00000140264,ENSG00000242028	ENST00000249786,ENST00000339624,ENST00000381359,ENST00000402131,ENST00000403425,ENST00000406925,ENST00000409291,ENST00000409614,ENST00000409617,ENST00000409646,ENST00000409960,ENST00000430901,ENST00000445816,ENST00000448830,ENST00000458412,ENST00000474290,ENST00000475927,ENST00000486144,ENST00000497142,ENST00000498605,ENST00000594896,ENST00000600633	LNCaP_CRYM	LNCaP_Empty	OK	895.704	1061.93	0.245591	1.07051	0.12775	0.335731	no	29375	234	9254	38863
XLOC_042221	RPL34	chr4:109541721-109551568	ENSG00000109475	ENST00000394665,ENST00000394667,ENST00000394668,ENST00000502534,ENST00000503574,ENST00000504231,ENST00000506397	LNCaP_CRYM	LNCaP_Empty	OK	936.358	1052.55	0.168762	1.14038	0.10645	0.299711	no	32800	309	8635	41744
XLOC_012403	HNRNPA1	chr12:54624723-54745635	ENSG00000135486	ENST00000330752,ENST00000340913,ENST00000546500,ENST00000547276,ENST00000547566,ENST00000547708,ENST00000547870,ENST00000548688,ENST00000550482,ENST00000550994,ENST00000551665,ENST00000551679,ENST00000551702,ENST00000551803	LNCaP_CRYM	LNCaP_Empty	OK	961.921	1044.06	0.118214	0.523855	0.4425	0.687052	no	35307	425	16366	52098
XLOC_042490	RPS3A,SNORD73A	chr4:152020724-152246784	ENSG00000145425,ENSG00000208797	ENST00000274065,ENST00000322686,ENST00000386062,ENST00000503002,ENST00000505243,ENST00000506126,ENST00000507327,ENST00000507485,ENST00000508783,ENST00000509736,ENST00000510993,ENST00000512690,ENST00000512797,ENST00000514682,ENST00000515792,ENST00000515818	LNCaP_CRYM	LNCaP_Empty	OK	915.846	1029.78	0.169159	1.05724	0.131	0.34125	no	32783	316	9357	42456
XLOC_060757	MT-TF	chrM:574-645	ENSG00000210049	ENST00000387314	LNCaP_CRYM	LNCaP_Empty	OK	554.225	1017.12	0.875942	0.708299	0.38575	0.634179	no	13813	86	15288	29187
XLOC_029553	AC104534,3,ECH1,HNRNPL	chr19:39306060-39342987	ENSG00000104823,ENSG00000104824,ENSG00000268083	ENST00000221418,ENST00000221419,ENST00000388749,ENST00000594164,ENST00000594391,ENST00000594769,ENST00000595164,ENST00000595443,ENST00000595470,ENST00000595567,ENST00000595804,ENST00000596118,ENST00000597089,ENST00000597205,ENST00000597731,ENST00000597805,ENST00000598316,ENST00000598707,ENST00000598985,ENST00000600178,ENST00000600233,ENST00000600741,ENST00000600873,ENST00000601047,ENST00000601060…	LNCaP_CRYM	LNCaP_Empty	OK	939.582	1015.44	0.112016	0.234752	0.7147	0.86606	no	35627	460	21734	57821
XLOC_047690	C6orf48,SNORD48,SNORD52	chr6:31802384-31807541	ENSG00000201754,ENSG00000201823,ENSG00000204387	ENST00000364884,ENST00000364953,ENST00000375633,ENST00000375635,ENST00000375638,ENST00000375639,ENST00000375640,ENST00000375641,ENST00000375642,ENST00000395788,ENST00000395789	LNCaP_CRYM	LNCaP_Empty	OK	614.803	1011.95	0.718946	0.0898586	0.7015	0.858889	no	16167	104	21469	37740
XLOC_030198	RPS7,SNORA73	chr2:3622794-3628509	ENSG00000171863,ENSG00000252531	ENST00000304921,ENST00000403564,ENST00000406376,ENST00000407445,ENST00000462576,ENST00000472966,ENST00000479123,ENST00000481006,ENST00000491937,ENST00000516722	LNCaP_CRYM	LNCaP_Empty	OK	854.824	1009.57	0.240045	1.22786	0.0287	0.118324	no	29624	245	5825	35694
XLOC_025637	AC005702,1,AC005702,2,AC005702,3,AC005702,4,HEATR6,MIR4737	chr17:58118670-58156292	ENSG00000068097,ENSG00000263820,ENSG00000263422,ENSG00000265638,ENSG00000266701,ENSG00000264049	ENST00000184956,ENST00000577558,ENST00000581326,ENST00000582298,ENST00000583144,ENST00000583979,ENST00000585712,ENST00000585976,ENST00000587003,ENST00000587314,ENST00000590587,ENST00000591074,ENST00000591683,ENST00000592664,ENST00000593097,ENST00000593228	LNCaP_CRYM	LNCaP_Empty	OK	843.788	1003.58	0.250202	0.169347	0.86415	0.933789	no	29191	240	25091	54522
XLOC_043522	H2AFZ	chr4:100869242-101136662	ENSG00000164032	ENST00000296417,ENST00000511203,ENST00000511319,ENST00000511348,ENST00000527366,ENST00000529158	LNCaP_CRYM	LNCaP_Empty	OK	516	982.029	0.928394	6.19074	5e-05	0.000607934	yes	13137	85	1	13223
XLOC_062210	RPL10,SNORA70	chrX:153618314-153650065	ENSG00000147403,ENSG00000207165	ENST00000344746,ENST00000369817,ENST00000384436,ENST00000406022,ENST00000424325,ENST00000427682,ENST00000428169,ENST00000436473,ENST00000449494,ENST00000451365,ENST00000458500,ENST00000467168,ENST00000474786,ENST00000479366,ENST00000482732,ENST00000485196,ENST00000489200,ENST00000491035,ENST00000492572	LNCaP_CRYM	LNCaP_Empty	OK	863.42	969.046	0.166503	1.06336	0.1283	0.336621	no	32918	340	9273	42531
XLOC_024637	CLDN7,CTD-2545G14,7,CTDNEP1,GABARAP,RP1-4G17,5	chr17:7143332-7167302	ENSG00000170296,ENSG00000175826,ENSG00000181885,ENSG00000262526,ENSG00000262302	ENST00000302386,ENST00000318988,ENST00000360325,ENST00000397317,ENST00000538261,ENST00000570380,ENST00000570385,ENST00000570484,ENST00000570760,ENST00000570828,ENST00000570856,ENST00000571129,ENST00000571253,ENST00000571409,ENST00000571881,ENST00000571932,ENST00000572043,ENST00000573600,ENST00000573745,ENST00000573928,ENST00000574070,ENST00000574205,ENST00000574322,ENST00000575313,ENST00000575783…	LNCaP_CRYM	LNCaP_Empty	OK	840.921	969.018	0.204552	1.191	0.08545	0.257854	no	31183	286	8015	39484
XLOC_046025	MIR3650	chr5:38475064-38671318	ENSG00000265304	ENST00000581972	LNCaP_CRYM	LNCaP_Empty	NOTEST	0	968.031	Inf	0	1	1	no	1	38	27787	27826
XLOC_060959	CU463998,4	chrUn_gl000240:3915-3999	ENSG00000263760	ENST00000579797	LNCaP_CRYM	LNCaP_Empty	OK	1744.25	959.548	-0.862178	-2.0612	0.0075	0.0429699	yes	14021	50	4312	18383
XLOC_057441	RPS20,SNORD54	chr8:56979853-56987069	ENSG00000008988,ENSG00000238650	ENST00000009589,ENST00000459159,ENST00000518875,ENST00000519369,ENST00000519606,ENST00000519807,ENST00000520490,ENST00000520627,ENST00000521262,ENST00000521289,ENST00000523936,ENST00000524349	LNCaP_CRYM	LNCaP_Empty	OK	913.362	957.861	0.0686289	0.02428	0.6702	0.840909	no	37828	796	20833	59457
XLOC_046811	SNORD63	chr5:137890570-137911133	ENSG00000222937	ENST00000411005	LNCaP_CRYM	LNCaP_Empty	OK	752.295	938.442	0.318969	0.0320229	0.87605	0.939031	no	26421	203	25351	51975
XLOC_029092	CTC-425F1,4	chr19:13049391-13055303	ENSG00000267458	ENST00000589120	LNCaP_CRYM	LNCaP_Empty	OK	927.628	936.395	0.0135697	0.022027	0.97545	0.984331	no	40800	3536	27463	71799
XLOC_024010	NME1,NME1-NME2,NME2	chr17:49230896-49249108	ENSG00000239672,ENSG00000011052,ENSG00000243678	ENST00000013034,ENST00000336097,ENST00000376392,ENST00000393190,ENST00000393193,ENST00000393196,ENST00000393198,ENST00000456492,ENST00000465188,ENST00000475573,ENST00000480143,ENST00000485076,ENST00000487481,ENST00000503064,ENST00000511355,ENST00000512737,ENST00000512768,ENST00000513177,ENST00000514264,ENST00000570801,ENST00000573262,ENST00000608447	LNCaP_CRYM	LNCaP_Empty	OK	690.515	932.818	0.433924	2.97198	5e-05	0.000607934	yes	22508	163	1	22672
XLOC_014841	RPL21,SNORA27,SNORD102	chr13:27825445-27830828	ENSG00000122026,ENSG00000207051,ENSG00000207500	ENST00000272274,ENST00000311549,ENST00000319826,ENST00000326092,ENST00000384323,ENST00000384769,ENST00000461690,ENST00000466550,ENST00000473558,ENST00000483765,ENST00000485756,ENST00000493317	LNCaP_CRYM	LNCaP_Empty	OK	931.964	928.492	-0.0053846	-0.00253078	0.98475	0.989866	no	41233	6564	27608	75405
XLOC_024503	YWHAE	chr17:1247565-1303672	ENSG00000108953	ENST00000264335,ENST00000466227,ENST00000469398,ENST00000486241,ENST00000489287,ENST00000496706,ENST00000498643,ENST00000571732,ENST00000572108,ENST00000573026,ENST00000573196,ENST00000575977,ENST00000576854	LNCaP_CRYM	LNCaP_Empty	OK	760.348	910.13	0.259412	1.43556	0.0375	0.145091	no	28820	254	6259	35333
XLOC_042803	ATP5I	chr4:666224-683230	ENSG00000169020	ENST00000304312,ENST00000505852,ENST00000506525,ENST00000515116,ENST00000515202	LNCaP_CRYM	LNCaP_Empty	OK	656.162	901.23	0.457844	2.26941	0.0012	0.0097419	yes	21820	161	3114	25095
XLOC_055022	ATP5J2,ATP5J2-PTCD1,PTCD1	chr7:98923520-99063954	ENSG00000241468,ENSG00000106246,ENSG00000248919	ENST00000292475,ENST00000292478,ENST00000359832,ENST00000394186,ENST00000414062,ENST00000419981,ENST00000430029,ENST00000430982,ENST00000437572,ENST00000449683,ENST00000451138,ENST00000466753,ENST00000481899,ENST00000485011,ENST00000485746,ENST00000488775,ENST00000491560,ENST00000523680,ENST00000524321,ENST00000544611,ENST00000555673	LNCaP_CRYM	LNCaP_Empty	OK	744.716	896	0.266809	0.910057	0.19665	0.438885	no	28518	249	11139	39906
XLOC_052640	AC073343,2	chr7:6703604-6793494	ENSG00000265245	ENST00000577401	LNCaP_CRYM	LNCaP_Empty	OK	661.661	894.721	0.435345	0.249339	0.728	0.873173	no	22466	169	22020	44655
XLOC_021669	COX4I1	chr16:85805363-85840650	ENSG00000131143	ENST00000253452,ENST00000561569,ENST00000562336,ENST00000562929,ENST00000563774,ENST00000564544,ENST00000564648,ENST00000564903,ENST00000565078,ENST00000566115,ENST00000566405,ENST00000566617,ENST00000567241,ENST00000567266,ENST00000568339,ENST00000568794,ENST00000569997,ENST00000570123	LNCaP_CRYM	LNCaP_Empty	OK	715.127	884.418	0.30653	1.91374	0.0059	0.0354779	yes	26904	230	4131	31265
XLOC_060973	CU442762,3	chrUn_gl000247:10270-10353	ENSG00000264728	ENST00000580872	LNCaP_CRYM	LNCaP_Empty	OK	1775.32	876.326	-1.01854	-2.34999	0.0035	0.0234177	yes	12026	43	3764	15833
XLOC_023768	EIF1	chr17:39775688-39943183	ENSG00000173812	ENST00000310837,ENST00000462917,ENST00000469257,ENST00000469308,ENST00000482111,ENST00000586699,ENST00000591776	LNCaP_CRYM	LNCaP_Empty	OK	700.391	872.983	0.317793	1.60543	0.02015	0.0917176	no	26456	225	5379	32060
XLOC_046812	SNORD63	chr5:137890570-137911133	ENSG00000206989	ENST00000384262	LNCaP_CRYM	LNCaP_Empty	OK	1738.34	859.799	-1.01564	-0.0995385	0.61105	0.806568	no	12061	46	19643	31750
XLOC_042819	SPON2	chr4:1160719-1202750	ENSG00000159674	ENST00000290902,ENST00000400762,ENST00000431380,ENST00000502483,ENST00000502657,ENST00000503765,ENST00000504871,ENST00000504909,ENST00000505653,ENST00000506266,ENST00000507466,ENST00000509233,ENST00000509697,ENST00000510542,ENST00000511672,ENST00000511679,ENST00000512150,ENST00000512888,ENST00000514490,ENST00000515004,ENST00000515553	LNCaP_CRYM	LNCaP_Empty	OK	1014.86	846.895	-0.26103	-1.45492	0.0289	0.118956	no	28750	231	5835	34816
XLOC_027348	OAZ1	chr19:2252250-2273487	ENSG00000104904	ENST00000581150,ENST00000582888,ENST00000583542,ENST00000586054,ENST00000588673,ENST00000589361,ENST00000589739,ENST00000590943,ENST00000592727,ENST00000592787,ENST00000593012,ENST00000602676	LNCaP_CRYM	LNCaP_Empty	OK	641.205	835.932	0.382599	2.60962	0.0001	0.00114582	yes	24184	194	2104	26482
XLOC_047929	HSP90AB1	chr6:44214823-44221620	ENSG00000096384	ENST00000353801,ENST00000371554,ENST00000371646	LNCaP_CRYM	LNCaP_Empty	OK	753.385	827.952	0.136159	0.934801	0.1805	0.416586	no	34406	466	10774	45646
XLOC_058135	EEF1D	chr8:144661805-144682485	ENSG00000104529	ENST00000317198,ENST00000395119,ENST00000419152,ENST00000423316,ENST00000442189,ENST00000524397,ENST00000524624,ENST00000524883,ENST00000524900,ENST00000525223,ENST00000525261,ENST00000525695,ENST00000526133,ENST00000526135,ENST00000526340,ENST00000526710,ENST00000526786,ENST00000526838,ENST00000527741,ENST00000528303,ENST00000528382,ENST00000528519,ENST00000528610,ENST00000529007,ENST00000529272…	LNCaP_CRYM	LNCaP_Empty	OK	665.459	820.756	0.302604	1.69427	0.01585	0.0759706	no	27054	243	5092	32389
XLOC_038360	RPSA,SNORA6,SNORA62	chr3:39448179-39454033	ENSG00000168028,ENSG00000202363,ENSG00000206760	ENST00000301821,ENST00000365493,ENST00000384033,ENST00000443003,ENST00000444512,ENST00000458478,ENST00000475346,ENST00000477325,ENST00000478027,ENST00000487876,ENST00000490490,ENST00000495394	LNCaP_CRYM	LNCaP_Empty	OK	550.524	806.905	0.551593	3.61653	5e-05	0.000607934	yes	19416	156	1	19573
XLOC_041059	RPL22L1	chr3:170582663-170588272	ENSG00000163584	ENST00000295830,ENST00000463836,ENST00000466674,ENST00000475836,ENST00000478578,ENST00000494771	LNCaP_CRYM	LNCaP_Empty	OK	617.428	804.448	0.381727	2.50037	0.0004	0.00387163	yes	24209	202	2595	27006
XLOC_025986	FASN	chr17:80036213-80056208	ENSG00000169710	ENST00000306749,ENST00000578424,ENST00000579410,ENST00000579758,ENST00000580382,ENST00000584610	LNCaP_CRYM	LNCaP_Empty	OK	319.03	801.279	1.32861	4.30575	5e-05	0.000607934	yes	9386	79	1	9466
XLOC_001238	RPL5,SNORD21	chr1:93297581-93307481	ENSG00000122406,ENSG00000206680	ENST00000315741,ENST00000370321,ENST00000383953,ENST00000461952,ENST00000470843,ENST00000497519	LNCaP_CRYM	LNCaP_Empty	OK	845.412	800.077	-0.0795158	-0.0960881	0.5374	0.75892	no	37244	779	18192	56215
XLOC_010968	CFL1	chr11:65590492-65641063	ENSG00000172757	ENST00000308162,ENST00000524553,ENST00000525451,ENST00000525710,ENST00000526975,ENST00000527344,ENST00000527752,ENST00000530157,ENST00000530413,ENST00000530945,ENST00000531407,ENST00000531413,ENST00000532134,ENST00000534769,ENST00000534784	LNCaP_CRYM	LNCaP_Empty	OK	607.871	795.005	0.387199	2.45142	0.00055	0.0050446	yes	24036	201	2731	26968
XLOC_047179	HNRNPH1	chr5:179041178-179061785	ENSG00000169045	ENST00000329433,ENST00000356731,ENST00000393432,ENST00000442819,ENST00000502632,ENST00000502904,ENST00000503105,ENST00000503664,ENST00000504348,ENST00000504549,ENST00000504779,ENST00000505087,ENST00000505811,ENST00000506721,ENST00000508103,ENST00000510411,ENST00000510431,ENST00000510678,ENST00000511300,ENST00000512273,ENST00000513225,ENST00000513230,ENST00000513972,ENST00000514332,ENST00000514731…	LNCaP_CRYM	LNCaP_Empty	OK	734.482	789.202	0.103668	0.190675	0.66995	0.84081	no	36029	649	20827	57505
XLOC_023267	FAM211A-AS1	chr17:16342135-16395467	ENSG00000175061	ENST00000365172,ENST00000384229,ENST00000391079,ENST00000460249,ENST00000470491,ENST00000472367,ENST00000475947,ENST00000475953,ENST00000477249,ENST00000478103,ENST00000480811,ENST00000481027,ENST00000481898,ENST00000483140,ENST00000483588,ENST00000484836,ENST00000487066,ENST00000491009,ENST00000492250,ENST00000497774,ENST00000578380,ENST00000578757,ENST00000579473,ENST00000580180,ENST00000580770…	LNCaP_CRYM	LNCaP_Empty	OK	709.873	785.835	0.146665	0.181439	0.6268	0.816399	no	33881	458	19931	54270
XLOC_027998	COX6B1	chr19:36139124-36149763	ENSG00000126267	ENST00000246554,ENST00000392201,ENST00000590618,ENST00000592141	LNCaP_CRYM	LNCaP_Empty	OK	551.939	771.106	0.482421	2.63439	5e-05	0.000607934	yes	21148	177	1	21326
XLOC_014979	RP11-290D2,6	chr13:45911007-45965872	ENSG00000273149	ENST00000610057	LNCaP_CRYM	LNCaP_Empty	OK	565.824	767.127	0.439111	1.17607	0.0931	0.273716	no	22362	189	8278	30829
XLOC_023119	ACADVL	chr17:7093208-7128592	ENSG00000072778	ENST00000322910,ENST00000350303,ENST00000356839,ENST00000542255,ENST00000543245,ENST00000577191,ENST00000577433,ENST00000577857,ENST00000578033,ENST00000578269,ENST00000578319,ENST00000578421,ENST00000578579,ENST00000578711,ENST00000578809,ENST00000578824,ENST00000579286,ENST00000579391,ENST00000579425,ENST00000579546,ENST00000579886,ENST00000579894,ENST00000580263,ENST00000580365,ENST00000581378…	LNCaP_CRYM	LNCaP_Empty	OK	570.827	756.175	0.405666	2.21122	0.00105	0.00876929	yes	23399	207	3051	26657
XLOC_021863	SNORD60	chr16:2204797-2205359	ENSG00000206630	ENST00000383903	LNCaP_CRYM	LNCaP_Empty	OK	377.162	755.523	1.00229	0.599004	0.35985	0.612611	no	12223	111	14794	27128
XLOC_003778	PRDX1	chr1:45959537-45988719	ENSG00000117450	ENST00000262746,ENST00000319248,ENST00000372079,ENST00000424390,ENST00000447184,ENST00000483583	LNCaP_CRYM	LNCaP_Empty	OK	575.551	752.22	0.386212	2.50657	0.0003	0.00301974	yes	24069	219	2488	26776
XLOC_045165	UQCRQ	chr5:132196872-132203723	ENSG00000164405	ENST00000378665,ENST00000378667,ENST00000378670,ENST00000480372,ENST00000496429,ENST00000498309	LNCaP_CRYM	LNCaP_Empty	OK	564.791	750.912	0.410927	2.16835	0.0019	0.0141547	yes	23219	204	3373	26796
XLOC_028544	RPS9	chr19:54704609-54752862	ENSG00000170889	ENST00000302907,ENST00000391751,ENST00000391752,ENST00000391753,ENST00000402367,ENST00000436445,ENST00000441429,ENST00000445961,ENST00000448962,ENST00000460761,ENST00000484121,ENST00000495002	LNCaP_CRYM	LNCaP_Empty	OK	655.272	748.612	0.192123	1.32411	0.0576	0.197321	no	31756	377	7082	39215
XLOC_062794	RPS4X	chrX:71401202-71527037	ENSG00000198034	ENST00000316084,ENST00000373626,ENST00000470671,ENST00000486733,ENST00000492695	LNCaP_CRYM	LNCaP_Empty	OK	667.407	744.693	0.158079	1.07446	0.1257	0.332159	no	33347	449	9194	42990
XLOC_025973	P4HB	chr17:79801034-79818570	ENSG00000185624	ENST00000331483,ENST00000415593,ENST00000439918,ENST00000466567,ENST00000467086,ENST00000471535,ENST00000472244,ENST00000473021,ENST00000474712,ENST00000476482,ENST00000477607,ENST00000478034,ENST00000484286,ENST00000570907,ENST00000571507,ENST00000571617,ENST00000573778,ENST00000574007,ENST00000574914,ENST00000575069,ENST00000576052,ENST00000576380,ENST00000576390,ENST00000576541	LNCaP_CRYM	LNCaP_Empty	OK	609.927	741.871	0.282532	1.13867	0.1061	0.29905	no	27893	278	8626	36797
XLOC_012025	MGST1	chr12:16500075-16763528	ENSG00000008394	ENST00000010404,ENST00000359720,ENST00000396207,ENST00000396209,ENST00000396210,ENST00000534835,ENST00000535309,ENST00000535624,ENST00000537878,ENST00000538857,ENST00000538885,ENST00000539036,ENST00000539708,ENST00000540056,ENST00000542256,ENST00000543076	LNCaP_CRYM	LNCaP_Empty	OK	530.482	736.411	0.473208	1.63342	0.0198	0.0904421	no	21370	184	5353	26907
XLOC_048504	SNORD100	chr6:133135579-133138703	ENSG00000221500	ENST00000408573	LNCaP_CRYM	LNCaP_Empty	OK	287.457	733.581	1.35161	0.0954146	0.4905	0.725976	no	9264	89	17256	26609
XLOC_054334	HNRNPA2B1	chr7:26229546-26252976	ENSG00000122566	ENST00000354667,ENST00000356674,ENST00000360787,ENST00000463181,ENST00000476233,ENST00000490912,ENST00000495810	LNCaP_CRYM	LNCaP_Empty	OK	554.928	733.007	0.401526	2.1016	0.00285	0.019854	yes	23524	216	3629	27369
XLOC_038239	RPL15	chr3:23933150-24022109	ENSG00000174748	ENST00000307839,ENST00000354811,ENST00000412097,ENST00000413699,ENST00000415719,ENST00000422218,ENST00000434031,ENST00000435882,ENST00000436146,ENST00000456530,ENST00000465786,ENST00000490223	LNCaP_CRYM	LNCaP_Empty	OK	620.602	721.537	0.217404	1.24772	0.07365	0.232552	no	30613	356	7639	38608
XLOC_036311	CR392039,1	chr21:9907189-9968585	ENSG00000239107	ENST00000459307	LNCaP_CRYM	LNCaP_Empty	OK	1451.47	719.184	-1.01308	-2.0387	0.0087	0.0475059	yes	12097	54	4470	16621
XLOC_027623	CALR	chr19:13049391-13055303	ENSG00000179218	ENST00000316448,ENST00000586760,ENST00000586803,ENST00000586967,ENST00000587486,ENST00000588454,ENST00000590325	LNCaP_CRYM	LNCaP_Empty	OK	763.467	716.239	-0.0921252	-0.504723	0.4772	0.715369	no	36594	744	17013	54351
XLOC_028022	CAPNS1	chr19:36630476-36641255	ENSG00000126247	ENST00000246533,ENST00000586851,ENST00000586963,ENST00000587718,ENST00000588780,ENST00000588815,ENST00000589146,ENST00000589162,ENST00000590049,ENST00000590211,ENST00000590874,ENST00000591041,ENST00000592354,ENST00000592483	LNCaP_CRYM	LNCaP_Empty	OK	555.593	714.056	0.362009	1.98422	0.0037	0.0244978	yes	24919	241	3796	28956
XLOC_044720	BTF3	chr5:72794232-72801460	ENSG00000145741	ENST00000335895,ENST00000380591,ENST00000507081,ENST00000508901,ENST00000509708,ENST00000510787,ENST00000512257,ENST00000514360,ENST00000514505	LNCaP_CRYM	LNCaP_Empty	OK	708.717	714.008	0.0107318	0.0620759	0.93035	0.962957	no	40975	5055	26578	72608
XLOC_010874	SNHG1	chr11:62619459-62623386	ENSG00000255717	ENST00000363981,ENST00000364799,ENST00000365607,ENST00000383926,ENST00000384147,ENST00000384693,ENST00000384706,ENST00000384756,ENST00000516331,ENST00000535076,ENST00000535689,ENST00000537024,ENST00000537068,ENST00000537869,ENST00000537925,ENST00000537965,ENST00000538266,ENST00000538654,ENST00000539303,ENST00000539921,ENST00000539975,ENST00000540725,ENST00000540865,ENST00000540904,ENST00000541416…	LNCaP_CRYM	LNCaP_Empty	OK	155.201	708.038	2.18969	0.186339	0.11135	0.308512	no	6216	70	8760	15046
XLOC_009201	AP000721,4,COX8A,OTUB1	chr11:63742078-63933578	ENSG00000167770,ENSG00000176340,ENSG00000256100	ENST00000301453,ENST00000314133,ENST00000428192,ENST00000447683,ENST00000535140,ENST00000535431,ENST00000535715,ENST00000536443,ENST00000536943,ENST00000538426,ENST00000541478,ENST00000543004,ENST00000543988	LNCaP_CRYM	LNCaP_Empty	OK	480.755	700.961	0.544031	3.18257	5e-05	0.000607934	yes	19596	176	1	19773
XLOC_034035	HSPD1	chr2:198351301-198418423	ENSG00000144381	ENST00000345042,ENST00000388968,ENST00000418022,ENST00000426480,ENST00000428204,ENST00000430176,ENST00000439605,ENST00000440114,ENST00000452200,ENST00000461097,ENST00000476746,ENST00000482167,ENST00000486181,ENST00000491249,ENST00000544407	LNCaP_CRYM	LNCaP_Empty	OK	635.719	696.351	0.131426	0.691612	0.3131	0.568189	no	34644	580	13910	49134
XLOC_049480	RP1-261G23,7	chr6:43737920-43754224	ENSG00000272114	ENST00000607600	LNCaP_CRYM	LNCaP_Empty	OK	490.551	683.371	0.478266	0.666843	0.3623	0.614661	no	21237	196	14837	36270
XLOC_008101	MIR1307,USMG5	chr10:105127723-105156223	ENSG00000173915,ENSG00000221767	ENST00000309579,ENST00000337003,ENST00000369811,ENST00000369815,ENST00000369825,ENST00000408840	LNCaP_CRYM	LNCaP_Empty	OK	518.11	678.86	0.389857	1.91524	0.00315	0.0215729	yes	23944	238	3691	27873
XLOC_059402	MIR4292	chr9:139685806-139735639	ENSG00000265806	ENST00000585012	LNCaP_CRYM	LNCaP_Empty	OK	456.83	678.78	0.571288	0.0390704	0.80115	0.90646	no	18952	175	23656	42783
XLOC_026993	ATP5A1	chr18:43664081-43708299	ENSG00000152234	ENST00000282050,ENST00000398752,ENST00000585650,ENST00000586523,ENST00000586592,ENST00000587902,ENST00000588390,ENST00000589252,ENST00000589611,ENST00000589869,ENST00000590156,ENST00000590324,ENST00000590406,ENST00000590448,ENST00000590665,ENST00000591267,ENST00000591981,ENST00000592364,ENST00000592989	LNCaP_CRYM	LNCaP_Empty	OK	591.507	674.937	0.190358	1.07582	0.12135	0.324762	no	31857	422	9041	41320
XLOC_061906	SLC25A5	chrX:118599996-118605282	ENSG00000005022	ENST00000317881,ENST00000460013,ENST00000463551,ENST00000475354	LNCaP_CRYM	LNCaP_Empty	OK	389.509	671.878	0.786541	4.48896	5e-05	0.000607934	yes	15098	145	1	15244
XLOC_001870	AL355388,1	chr1:156041803-156052266	ENSG00000222611	ENST00000410679	LNCaP_CRYM	LNCaP_Empty	OK	1586.89	669.783	-1.24443	-0.794476	0.27195	0.52279	no	9966	41	13062	23069
XLOC_030593	RPS27A	chr2:55401926-55462989	ENSG00000143947	ENST00000272317,ENST00000402285,ENST00000404735,ENST00000449323,ENST00000463185,ENST00000468810,ENST00000471772,ENST00000478196,ENST00000494756,ENST00000495843	LNCaP_CRYM	LNCaP_Empty	OK	576.941	668.861	0.213284	1.32863	0.05995	0.203281	no	30806	387	7159	38352
XLOC_018813	B2M	chr15:45003674-45011075	ENSG00000166710	ENST00000349264,ENST00000544417,ENST00000557901,ENST00000558401,ENST00000559220,ENST00000559720,ENST00000559907,ENST00000559916,ENST00000560556,ENST00000560681,ENST00000561139,ENST00000561424	LNCaP_CRYM	LNCaP_Empty	OK	469.859	666.555	0.504498	3.26285	5e-05	0.000607934	yes	20566	193	1	20760
XLOC_012284	TMBIM6	chr12:49962000-50158717	ENSG00000139644	ENST00000267115,ENST00000395006,ENST00000423828,ENST00000546796,ENST00000546885,ENST00000546914,ENST00000547013,ENST00000547187,ENST00000547798,ENST00000547832,ENST00000548201,ENST00000548589,ENST00000548713,ENST00000548809,ENST00000548894,ENST00000549130,ENST00000549385,ENST00000549445,ENST00000549471,ENST00000549966,ENST00000550040,ENST00000550445,ENST00000550951,ENST00000551154,ENST00000552370…	LNCaP_CRYM	LNCaP_Empty	OK	540.138	663.194	0.296102	1.22554	0.0724	0.22989	no	27335	294	7591	35220
XLOC_005353	NUCKS1	chr1:205681946-205719404	ENSG00000069275	ENST00000367142,ENST00000464938	LNCaP_CRYM	LNCaP_Empty	OK	472.309	654.534	0.470736	0.599394	0.39	0.638014	no	21453	211	15362	37026
XLOC_049212	XXbac-BPG252P9,9	chr6:30687977-30693203	ENSG00000272540	ENST00000607476	LNCaP_CRYM	LNCaP_Empty	OK	420.93	652.832	0.633132	2.16866	0.0022	0.0159919	yes	17685	170	3452	21307
XLOC_027960	GPI,PDCD2L,RP11-618P17,4	chr19:34850384-34919178	ENSG00000126249,ENSG00000105220,ENSG00000266953	ENST00000246535,ENST00000356487,ENST00000415930,ENST00000585821,ENST00000586077,ENST00000586392,ENST00000586425,ENST00000587065,ENST00000587384,ENST00000587385,ENST00000587521,ENST00000588991,ENST00000589399,ENST00000589504,ENST00000589589,ENST00000589640,ENST00000589985,ENST00000590362,ENST00000590375,ENST00000591204,ENST00000592144,ENST00000592277,ENST00000592740,ENST00000606020	LNCaP_CRYM	LNCaP_Empty	OK	436.619	652.507	0.579616	3.35097	5e-05	0.000607934	yes	18791	179	1	18971
XLOC_012914	HSP90B1,MIR3652	chr12:104235228-104359486	ENSG00000166598,ENSG00000265072	ENST00000299767,ENST00000540297,ENST00000548462,ENST00000548622,ENST00000549334,ENST00000550479,ENST00000550595,ENST00000551983,ENST00000552051,ENST00000579335	LNCaP_CRYM	LNCaP_Empty	OK	598.788	652.223	0.12332	0.607384	0.3803	0.628932	no	35056	665	15181	50902
XLOC_035066	GNAS	chr20:57393973-57486252	ENSG00000087460	ENST00000265620,ENST00000306090,ENST00000306120,ENST00000313949,ENST00000338783,ENST00000349036,ENST00000354359,ENST00000371075,ENST00000371081,ENST00000371085,ENST00000371095,ENST00000371098,ENST00000371099,ENST00000371100,ENST00000371102,ENST00000419558,ENST00000423897,ENST00000450130,ENST00000453292,ENST00000461152,ENST00000462499,ENST00000464624,ENST00000464788,ENST00000464960,ENST00000467227…	LNCaP_CRYM	LNCaP_Empty	OK	757.125	643.153	-0.235371	-1.47292	0.0316	0.127447	no	29845	315	5975	36135
XLOC_020044	PPIB	chr15:64443913-64455404	ENSG00000166794	ENST00000300026,ENST00000558492,ENST00000561048	LNCaP_CRYM	LNCaP_Empty	OK	638.881	640.803	0.00433322	0.02787	0.96955	0.981137	no	41296	8692	27379	77367
XLOC_019247	AC026956,1	chr15:82334118-82339008	ENSG00000222521	ENST00000410589	LNCaP_CRYM	LNCaP_Empty	OK	1012.28	639.721	-0.662093	-0.781065	0.25015	0.498911	no	17128	116	12522	29766
XLOC_035137	PPDPF	chr20:62152076-62153559	ENSG00000125534	ENST00000370177,ENST00000370179,ENST00000464438,ENST00000473620	LNCaP_CRYM	LNCaP_Empty	OK	461.104	638.945	0.4706	3.07677	5e-05	0.000607934	yes	21458	218	1	21677
XLOC_046325	TBCA	chr5:76986990-77164604	ENSG00000171530	ENST00000306388,ENST00000380377,ENST00000517679,ENST00000517881,ENST00000518218,ENST00000518338,ENST00000520039,ENST00000520361,ENST00000522370	LNCaP_CRYM	LNCaP_Empty	OK	496.123	635.143	0.356382	1.36551	0.0301	0.122781	no	25106	266	5896	31268
XLOC_025453	RP11-138C9,1	chr17:45726841-45762871	ENSG00000264558	ENST00000578482	LNCaP_CRYM	LNCaP_Empty	OK	538.759	630.394	0.226614	0.415092	0.55665	0.771861	no	30224	389	18585	49198
XLOC_021898	TCEB2	chr16:2787076-2827298	ENSG00000103363	ENST00000262306,ENST00000409477,ENST00000409906,ENST00000494946,ENST00000572954	LNCaP_CRYM	LNCaP_Empty	OK	474.992	625.094	0.396171	0.677227	0.34065	0.595732	no	23702	253	14448	38403
XLOC_005056	GAS5	chr1:173832385-173872687	ENSG00000234741	ENST00000363146,ENST00000363840,ENST00000363859,ENST00000364084,ENST00000364822,ENST00000365524,ENST00000385578,ENST00000412059,ENST00000414075,ENST00000416952,ENST00000421068,ENST00000422008,ENST00000422183,ENST00000422207,ENST00000425771,ENST00000430245,ENST00000431268,ENST00000432536,ENST00000434796,ENST00000436285,ENST00000436656,ENST00000442067,ENST00000443799,ENST00000444470,ENST00000448718…	LNCaP_CRYM	LNCaP_Empty	OK	596.398	624.647	0.0667677	0.0265212	0.86925	0.936197	no	37912	1280	25201	64393
XLOC_018149	HSP90AA1	chr14:102547074-102771537	ENSG00000080824	ENST00000216281,ENST00000334701,ENST00000553585,ENST00000554401,ENST00000555662,ENST00000556554,ENST00000557089,ENST00000557234,ENST00000558600,ENST00000560130	LNCaP_CRYM	LNCaP_Empty	OK	608.924	621.039	0.0284217	0.144189	0.8254	0.9179	no	39975	2722	24229	66926
XLOC_023264	UBB	chr17:16284111-16286059	ENSG00000170315	ENST00000302182,ENST00000395837,ENST00000395839,ENST00000535788,ENST00000577640,ENST00000577958,ENST00000578649,ENST00000578706	LNCaP_CRYM	LNCaP_Empty	OK	601.231	612.522	0.0268424	0.160729	0.8159	0.913487	no	40067	2883	23999	66949
XLOC_035889	EEF1A2	chr20:62119365-62130539	ENSG00000101210	ENST00000217182,ENST00000298049	LNCaP_CRYM	LNCaP_Empty	OK	576.817	597.503	0.0508331	0.315215	0.6574	0.833459	no	38769	1712	20571	61052
XLOC_013549	LDHB	chr12:21788275-21928515	ENSG00000111716	ENST00000350669,ENST00000396075,ENST00000396076,ENST00000450584,ENST00000470280,ENST00000470985,ENST00000535112,ENST00000539782,ENST00000542765,ENST00000544151	LNCaP_CRYM	LNCaP_Empty	OK	409.33	589.956	0.527342	3.62082	5e-05	0.000607934	yes	20043	212	1	20256
XLOC_047638	TUBB	chr6:30687977-30693203	ENSG00000196230	ENST00000327892,ENST00000330914,ENST00000396384,ENST00000396389,ENST00000435534	LNCaP_CRYM	LNCaP_Empty	OK	383.316	588.082	0.617484	3.1245	5e-05	0.000607934	yes	18001	185	1	18187
XLOC_009837	ATP5L	chr11:118230299-118302211	ENSG00000167283	ENST00000300688,ENST00000524422,ENST00000527186,ENST00000529460,ENST00000529770,ENST00000529790,ENST00000533172,ENST00000534385	LNCaP_CRYM	LNCaP_Empty	OK	439.171	583.626	0.410261	1.89178	0.0078	0.0442326	yes	23247	257	4345	27849
XLOC_007118	RNU7-163P	chr10:1034337-1095110	ENSG00000238924	ENST00000459467	LNCaP_CRYM	LNCaP_Empty	OK	0	581.769	Inf	NA	0.24225	0.489654	no	1	66	12278	12345
XLOC_060770	MT-TK	chrM:8293-8363	ENSG00000210156	ENST00000387421	LNCaP_CRYM	LNCaP_Empty	OK	927.801	579.137	-0.679912	-0.492182	0.49935	0.732122	no	16826	123	17443	34392
XLOC_038985	NDUFB4	chr3:120315155-120321347	ENSG00000065518	ENST00000184266,ENST00000461682,ENST00000485064,ENST00000491335,ENST00000492739,ENST00000496588	LNCaP_CRYM	LNCaP_Empty	OK	590.83	573.638	-0.0426009	-0.246995	0.7246	0.871536	no	39242	2023	21942	63207
XLOC_035921	CR381653,1	chr21:10199942-10200025	ENSG00000263839	ENST00000580016	LNCaP_CRYM	LNCaP_Empty	OK	1271.16	573.439	-1.14843	-2.07743	0.0091	0.0492395	yes	10721	58	4503	15282
XLOC_009151	FADS2,FEN1	chr11:61447904-61634826	ENSG00000134824,ENSG00000168496	ENST00000257261,ENST00000278840,ENST00000305885,ENST00000355484,ENST00000517312,ENST00000517839,ENST00000518606,ENST00000520145,ENST00000521571,ENST00000521849,ENST00000522056,ENST00000522359,ENST00000522639,ENST00000523235,ENST00000535307,ENST00000535723,ENST00000543584,ENST00000574708	LNCaP_CRYM	LNCaP_Empty	OK	232.044	572.282	1.30233	5.29648	5e-05	0.000607934	yes	9545	127	1	9673
XLOC_042288	SNHG8	chr4:119199863-119200978	ENSG00000269893	ENST00000384096,ENST00000602414,ENST00000602483,ENST00000602520,ENST00000602573,ENST00000602819	LNCaP_CRYM	LNCaP_Empty	OK	525.387	568.355	0.113411	0.602424	0.3561	0.609395	no	35563	831	14713	51107
XLOC_009249	NEAT1	chr11:65190244-65213011	ENSG00000245532	ENST00000499732,ENST00000501122	LNCaP_CRYM	LNCaP_Empty	OK	552.413	561.704	0.024063	0.121689	0.8595	0.931674	no	40222	3366	24993	68581
XLOC_053281	HSPB1	chr7:75931860-75933612	ENSG00000106211	ENST00000248553,ENST00000429938,ENST00000447574	LNCaP_CRYM	LNCaP_Empty	OK	503.564	559.572	0.152147	1.00639	0.15375	0.377469	no	33643	631	9992	44266
XLOC_013353	CHD4	chr12:6679248-6716642	ENSG00000111642	ENST00000309577,ENST00000357008,ENST00000430771,ENST00000535717,ENST00000535810,ENST00000536301,ENST00000536999,ENST00000537634,ENST00000540960,ENST00000542717,ENST00000544040,ENST00000544484,ENST00000545083,ENST00000545584,ENST00000545942	LNCaP_CRYM	LNCaP_Empty	OK	707.213	556.834	-0.344898	-0.157808	0.80545	0.908456	no	25506	251	23762	49519
XLOC_000828	UQCRH	chr1:46769302-46782448	ENSG00000173660	ENST00000311672,ENST00000460947,ENST00000486951,ENST00000489056,ENST00000496387	LNCaP_CRYM	LNCaP_Empty	OK	443.866	554.832	0.321925	2.25862	0.00095	0.00805777	yes	26323	323	2987	29633
XLOC_018485	SNORD108	chr15:25068793-25492435	ENSG00000239014	ENST00000459332	LNCaP_CRYM	LNCaP_Empty	OK	956.999	549.089	-0.801478	-0.065796	0.75485	0.886107	no	14883	100	22609	37592
XLOC_025825	HN1,RP11-649A18,7,SUMO2	chr17:73131339-73179078	ENSG00000188612,ENSG00000189159,ENSG00000265242	ENST00000314523,ENST00000356033,ENST00000392566,ENST00000405458,ENST00000409753,ENST00000420826,ENST00000465454,ENST00000470924,ENST00000476258,ENST00000481094,ENST00000481647,ENST00000482348,ENST00000578238,ENST00000580169,ENST00000580380,ENST00000581874,ENST00000584079	LNCaP_CRYM	LNCaP_Empty	OK	443.468	545.235	0.298048	1.74459	0.01395	0.0686876	no	27242	351	4942	32535
XLOC_011845	CD9	chr12:6308880-6347425	ENSG00000010278	ENST00000009180,ENST00000382515,ENST00000382518,ENST00000382519,ENST00000481267,ENST00000536586,ENST00000538418,ENST00000538834,ENST00000540891,ENST00000543916,ENST00000546073	LNCaP_CRYM	LNCaP_Empty	OK	358.829	543.914	0.600084	4.15169	5e-05	0.000607934	yes	18347	208	1	18556
XLOC_002670	DEGS1	chr1:224363457-224381143	ENSG00000143753	ENST00000323699,ENST00000391877,ENST00000415210,ENST00000465848,ENST00000498813	LNCaP_CRYM	LNCaP_Empty	OK	202.374	542.668	1.42304	8.22553	5e-05	0.000607934	yes	8894	126	1	9021
XLOC_049690	COX7A2	chr6:75947390-75960039	ENSG00000112695	ENST00000230459,ENST00000370081,ENST00000370089,ENST00000377978,ENST00000459637,ENST00000460985,ENST00000472311,ENST00000481061,ENST00000509698	LNCaP_CRYM	LNCaP_Empty	OK	433.878	541.813	0.320505	2.09896	0.0027	0.0189666	yes	26369	332	3589	30290
XLOC_046748	CDKL3,CTD-2410N18,5,PPP2CA,SKP1	chr5:133450401-133706738	ENSG00000113575,ENSG00000006837,ENSG00000113558,ENSG00000272772	ENST00000231504,ENST00000265334,ENST00000328392,ENST00000353411,ENST00000435211,ENST00000472253,ENST00000481195,ENST00000495833,ENST00000517625,ENST00000517691,ENST00000518990,ENST00000519054,ENST00000519312,ENST00000519321,ENST00000519718,ENST00000520417,ENST00000520592,ENST00000520693,ENST00000521118,ENST00000521216,ENST00000521755,ENST00000522385,ENST00000522501,ENST00000522552,ENST00000522855…	LNCaP_CRYM	LNCaP_Empty	OK	470.517	540.742	0.200695	1.11938	0.10915	0.304672	no	31358	495	8701	40554
XLOC_014646	UBC	chr12:125375126-125425452	ENSG00000150991	ENST00000339647,ENST00000535131,ENST00000535859,ENST00000536661,ENST00000536769,ENST00000538617,ENST00000540351,ENST00000540700,ENST00000541272,ENST00000541645,ENST00000542416,ENST00000544481,ENST00000546120,ENST00000546271	LNCaP_CRYM	LNCaP_Empty	OK	412.978	534.827	0.373006	1.99221	0.00415	0.0265884	yes	24520	297	3875	28692
XLOC_025983	DCXR	chr17:79993011-79995608	ENSG00000169738	ENST00000306869,ENST00000577286,ENST00000577532,ENST00000577712,ENST00000577996,ENST00000578273,ENST00000578885,ENST00000579004,ENST00000579155,ENST00000579334,ENST00000579821,ENST00000579842,ENST00000580320,ENST00000580750,ENST00000581584,ENST00000582074,ENST00000582613,ENST00000582900,ENST00000584318,ENST00000585085,ENST00000585164	LNCaP_CRYM	LNCaP_Empty	OK	215.916	533.584	1.30525	2.84673	5e-05	0.000607934	yes	9531	137	1	9669
XLOC_063805	AC134878,1	chrY:13340550-13340633	ENSG00000252855	ENST00000517046	LNCaP_CRYM	LNCaP_Empty	OK	788.235	531.555	-0.568407	-0.943482	0.1797	0.415388	no	19012	154	10751	29917
XLOC_029085	PRDX2	chr19:12872568-12985765	ENSG00000167815	ENST00000301522,ENST00000334482,ENST00000435703,ENST00000466174,ENST00000477555,ENST00000478908,ENST00000498785	LNCaP_CRYM	LNCaP_Empty	OK	466.453	527.898	0.178525	1.01231	0.14335	0.361469	no	32344	569	9696	42609
XLOC_061551	AL590762,1,NONO	chrX:70503041-70521018	ENSG00000147140,ENSG00000255591	ENST00000276079,ENST00000373841,ENST00000373856,ENST00000413858,ENST00000418921,ENST00000420903,ENST00000450092,ENST00000454976,ENST00000471419,ENST00000472185,ENST00000473525,ENST00000474431,ENST00000486613,ENST00000490044,ENST00000535149,ENST00000536900	LNCaP_CRYM	LNCaP_Empty	OK	513.306	526.512	0.0366484	0.172941	0.8018	0.906767	no	39574	2528	23674	65776
XLOC_025497	PRAC1	chr17:46799083-46799884	ENSG00000159182	ENST00000290294	LNCaP_CRYM	LNCaP_Empty	OK	485.046	522.893	0.108396	0.75557	0.2787	0.530403	no	35803	969	13214	49986
XLOC_057779	UQCRB	chr8:97238147-97250262	ENSG00000156467	ENST00000287022,ENST00000517523,ENST00000517603,ENST00000518406,ENST00000518876,ENST00000519322,ENST00000521036,ENST00000521948,ENST00000523920	LNCaP_CRYM	LNCaP_Empty	OK	413.931	522.225	0.33528	2.12694	0.00305	0.0210091	yes	25853	330	3668	29851
XLOC_012383	PCBP2,PRR13	chr12:53835388-53893847	ENSG00000197111,ENSG00000205352	ENST00000359282,ENST00000359462,ENST00000379786,ENST00000429243,ENST00000437231,ENST00000439930,ENST00000447282,ENST00000455667,ENST00000541275,ENST00000546463,ENST00000546581,ENST00000546652,ENST00000547048,ENST00000547368,ENST00000547859,ENST00000547987,ENST00000548190,ENST00000548933,ENST00000549068,ENST00000549135,ENST00000549272,ENST00000549581,ENST00000549740,ENST00000549863,ENST00000549924…	LNCaP_CRYM	LNCaP_Empty	OK	521.721	522.062	0.000943168	0.00570263	0.99385	0.995595	no	41479	17627	27716	86822
XLOC_036524	AP000304,12,ATP5O,DONSON	chr21:34876237-35349992	ENSG00000241837,ENSG00000159147,ENSG00000249209	ENST00000290299,ENST00000303071,ENST00000303113,ENST00000417181,ENST00000417871,ENST00000418933,ENST00000429064,ENST00000429238,ENST00000431254,ENST00000432378,ENST00000437395,ENST00000439593,ENST00000440810,ENST00000442660,ENST00000444517,ENST00000453626,ENST00000457359,ENST00000460557,ENST00000462566,ENST00000484627,ENST00000487374,ENST00000491703,ENST00000495005,ENST00000496044	LNCaP_CRYM	LNCaP_Empty	OK	399.458	519.388	0.378771	0.422512	0.4046	0.651789	no	24313	302	15628	40243
XLOC_054229	NDUFA4	chr7:10971577-10979883	ENSG00000189043	ENST00000339600,ENST00000463308,ENST00000470761,ENST00000482299,ENST00000486007,ENST00000492822	LNCaP_CRYM	LNCaP_Empty	OK	404.954	515.29	0.347626	1.94605	0.00585	0.0352277	yes	25402	325	4125	29852
XLOC_027300	GPX4	chr19:1103935-1106787	ENSG00000167468	ENST00000354171,ENST00000585362,ENST00000585480,ENST00000587648,ENST00000587932,ENST00000588919,ENST00000589115,ENST00000592940,ENST00000593032	LNCaP_CRYM	LNCaP_Empty	OK	425.909	515.226	0.274662	1.76451	0.0122	0.0617358	no	28189	395	4784	33368
XLOC_017388	AL136419,6,CHMP4A,IPO4,MDP1,NEDD8,NEDD8-MDP1,RP11-468E2,2,TM9SF1	chr14:24641061-24708448	ENSG00000129559,ENSG00000100926,ENSG00000213920,ENSG00000254505,ENSG00000196497,ENSG00000260669,ENSG00000255526,ENSG00000259522	ENST00000250495,ENST00000261789,ENST00000288087,ENST00000347519,ENST00000354464,ENST00000396828,ENST00000396833,ENST00000396854,ENST00000466422,ENST00000524835,ENST00000524927,ENST00000524955,ENST00000525592,ENST00000525696,ENST00000526430,ENST00000527046,ENST00000527154,ENST00000528010,ENST00000528669,ENST00000528804,ENST00000528849,ENST00000528895,ENST00000529332,ENST00000530222,ENST00000530468…	LNCaP_CRYM	LNCaP_Empty	OK	413.206	514.029	0.314987	0.879294	0.2113	0.45742	no	26565	357	11477	38399
XLOC_028397	KLK2	chr19:51364823-51383823	ENSG00000167751	ENST00000325321,ENST00000358049,ENST00000593493,ENST00000594174,ENST00000595050,ENST00000595173,ENST00000595316,ENST00000595375,ENST00000596950,ENST00000597439,ENST00000597461,ENST00000597509,ENST00000597727,ENST00000597911,ENST00000599121,ENST00000599280,ENST00000599568,ENST00000600690,ENST00000600755,ENST00000600866,ENST00000601114,ENST00000601743	LNCaP_CRYM	LNCaP_Empty	OK	168.176	513.593	1.61065	8.65115	5e-05	0.000607934	yes	7923	125	1	8049
XLOC_025839	H3F3B	chr17:73772514-73821886	ENSG00000132475	ENST00000254810,ENST00000586270,ENST00000586518,ENST00000586607,ENST00000587171,ENST00000587560,ENST00000589417,ENST00000589599,ENST00000589949,ENST00000591890,ENST00000591893,ENST00000592643,ENST00000593254	LNCaP_CRYM	LNCaP_Empty	OK	429.264	509.905	0.248364	1.33566	0.05695	0.195661	no	29277	430	7054	36761
XLOC_034800	ROMO1	chr20:34213952-34288906	ENSG00000125995	ENST00000336695,ENST00000374072,ENST00000374077,ENST00000374078,ENST00000397416	LNCaP_CRYM	LNCaP_Empty	OK	347.614	501.583	0.529004	1.37342	0.0553	0.191605	no	19998	246	6993	27237
XLOC_008931	snoU13	chr11:47738068-47788995	ENSG00000252447	ENST00000516638	LNCaP_CRYM	LNCaP_Empty	OK	597.683	501.322	-0.253644	-0.0930199	0.8291	0.919469	no	29054	367	24308	53729
XLOC_008302	BNIP3	chr10:133781577-133795452	ENSG00000176171	ENST00000368636,ENST00000540159	LNCaP_CRYM	LNCaP_Empty	OK	254.511	500.661	0.976104	6.63816	5e-05	0.000607934	yes	12519	159	1	12679
XLOC_002432	SNRPE	chr1:203830730-203839678	ENSG00000182004	ENST00000367208,ENST00000414487,ENST00000469451,ENST00000470492,ENST00000475035,ENST00000483099	LNCaP_CRYM	LNCaP_Empty	OK	370.76	499.453	0.429864	2.33063	0.0008	0.00696359	yes	22620	285	2898	25803
XLOC_000695	NDUFS5	chr1:39491989-39500308	ENSG00000168653	ENST00000372967,ENST00000372969	LNCaP_CRYM	LNCaP_Empty	OK	438.48	495.622	0.176731	1.24226	0.0721	0.229198	no	32435	617	7579	40631
XLOC_013924	ATP5G2,RP11-972K6,1	chr12:54026509-54071192	ENSG00000135390,ENSG00000213470	ENST00000338662,ENST00000394349,ENST00000462065,ENST00000495596,ENST00000549164,ENST00000549748,ENST00000550241,ENST00000552120,ENST00000552242	LNCaP_CRYM	LNCaP_Empty	OK	456.934	495.192	0.116002	0.813591	0.24155	0.488853	no	35416	955	12252	48623
XLOC_034511	MIR1292,NOP56,SNORA51,SNORD110,SNORD56,SNORD57,SNORD86	chr20:2632790-2639039	ENSG00000101361,ENSG00000212498,ENSG00000221062,ENSG00000221116,ENSG00000229686,ENSG00000226572,ENSG00000271798	ENST00000329276,ENST00000391196,ENST00000408135,ENST00000408189,ENST00000413522,ENST00000415272,ENST00000445139,ENST00000448188,ENST00000460258,ENST00000462630,ENST00000466447,ENST00000467196,ENST00000467857,ENST00000469588,ENST00000470143,ENST00000471023,ENST00000480447,ENST00000480992,ENST00000484998,ENST00000490753,ENST00000492135,ENST00000494697,ENST00000496775,ENST00000606420	LNCaP_CRYM	LNCaP_Empty	OK	519.02	493.71	-0.0721277	-0.0173864	0.9065	0.952633	no	37653	1414	26013	65080
XLOC_057816	COX6C	chr8:100025350-100906290	ENSG00000164919	ENST00000297564,ENST00000518171,ENST00000520271,ENST00000520468,ENST00000520517,ENST00000522934,ENST00000522940,ENST00000523016,ENST00000524245,ENST00000606245	LNCaP_CRYM	LNCaP_Empty	OK	398.305	493.496	0.309165	1.63647	0.02215	0.0976811	no	26809	371	5493	32673
XLOC_018183	C14orf2	chr14:104378624-104394606	ENSG00000156411	ENST00000286953,ENST00000414262,ENST00000553430,ENST00000553449,ENST00000554287,ENST00000554528,ENST00000554713,ENST00000554880,ENST00000555030,ENST00000557040,ENST00000557260	LNCaP_CRYM	LNCaP_Empty	OK	375.481	492.502	0.391389	1.96399	0.00445	0.0281637	yes	23884	305	3922	28111
XLOC_039584	EIF4A2,SNORA4,SNORA63,SNORA81,SNORD2	chr3:186499568-186524847	ENSG00000156976,ENSG00000200320,ENSG00000200418,ENSG00000221420,ENSG00000238942,ENSG00000263776	ENST00000323963,ENST00000363450,ENST00000363548,ENST00000408493,ENST00000425053,ENST00000426808,ENST00000429589,ENST00000440191,ENST00000441007,ENST00000443963,ENST00000445596,ENST00000459163,ENST00000461021,ENST00000465032,ENST00000465222,ENST00000465267,ENST00000465792,ENST00000466362,ENST00000467585,ENST00000468362,ENST00000475409,ENST00000475653,ENST00000485101,ENST00000486805,ENST00000491473…	LNCaP_CRYM	LNCaP_Empty	OK	489.488	487.86	-0.004807	-0.00288755	0.9923	0.994598	no	41268	9376	27699	78343
XLOC_063462	RPS4Y1	chrY:2709526-2800041	ENSG00000129824	ENST00000250784,ENST00000430575,ENST00000477725,ENST00000515575	LNCaP_CRYM	LNCaP_Empty	OK	457.309	487.774	0.0930417	0.643511	0.3544	0.607854	no	36545	1186	14680	52411
XLOC_036604	TMPRSS2	chr21:42836477-42903043	ENSG00000184012	ENST00000332149,ENST00000398585,ENST00000424093,ENST00000454499,ENST00000455813,ENST00000463138,ENST00000469395,ENST00000488556,ENST00000489201,ENST00000497881	LNCaP_CRYM	LNCaP_Empty	OK	104.147	487.344	2.22633	8.73458	5e-05	0.000607934	yes	6142	108	1	6251
XLOC_013215	RAN	chr12:131356423-131362223	ENSG00000132341	ENST00000392367,ENST00000392369,ENST00000448750,ENST00000464211,ENST00000477395,ENST00000535090,ENST00000536606,ENST00000537745,ENST00000539498,ENST00000541630,ENST00000541679,ENST00000543796	LNCaP_CRYM	LNCaP_Empty	OK	357.001	485.988	0.444992	2.91907	5e-05	0.000607934	yes	22180	284	1	22465
XLOC_035992	NCAM2	chr21:22370632-22915650	ENSG00000154654	ENST00000284894,ENST00000400546,ENST00000461281,ENST00000484983,ENST00000486367,ENST00000535285	LNCaP_CRYM	LNCaP_Empty	OK	536.535	484.369	-0.147567	-0.507324	0.4691	0.709348	no	33853	681	16856	51390
XLOC_060100	HNRNPK,MIR7-1	chr9:86582997-86595569	ENSG00000165119,ENSG00000207603	ENST00000351839,ENST00000360384,ENST00000376256,ENST00000376263,ENST00000376264,ENST00000376281,ENST00000384871,ENST00000457156,ENST00000472778,ENST00000481820,ENST00000483135,ENST00000492865,ENST00000493362	LNCaP_CRYM	LNCaP_Empty	OK	463.338	482.483	0.0584153	0.311648	0.65015	0.829589	no	38376	1840	20429	60645
XLOC_034961	SNORD12B	chr20:47835883-47905797	ENSG00000222365	ENST00000410433	LNCaP_CRYM	LNCaP_Empty	OK	296.494	474.627	0.678789	0.16913	0.76965	0.892721	no	16839	215	22942	39996
XLOC_028810	MKNK2	chr19:2037463-2051243	ENSG00000099875	ENST00000250896,ENST00000309340,ENST00000585667,ENST00000586620,ENST00000586828,ENST00000587416,ENST00000588014,ENST00000588346,ENST00000589441,ENST00000589509,ENST00000589534,ENST00000591142,ENST00000591588,ENST00000591601	LNCaP_CRYM	LNCaP_Empty	OK	188.171	474.188	1.33341	6.32243	5e-05	0.000607934	yes	9367	144	1	9512
XLOC_013064	PEBP1	chr12:118501397-118583389	ENSG00000089220	ENST00000261313,ENST00000542939	LNCaP_CRYM	LNCaP_Empty	OK	257.442	469.193	0.865931	5.24261	5e-05	0.000607934	yes	13963	181	1	14145
XLOC_024148	SNORA76,SNORD104	chr17:62223278-62340661	ENSG00000199753,ENSG00000266402	ENST00000362883,ENST00000408535,ENST00000580828,ENST00000582965	LNCaP_CRYM	LNCaP_Empty	OK	455.972	469.146	0.0410926	0.0224908	0.9668	0.979609	no	39329	2534	27335	69198
XLOC_060971	CU459202,3	chrUn_gl000243:5754-5838	ENSG00000263953	ENST00000582285	LNCaP_CRYM	LNCaP_Empty	OK	1276.48	469.051	-1.44435	-2.58624	0.0025	0.0177926	yes	8777	49	3546	12372
XLOC_013993	CNPY2,CS,PAN2,RP11-977G19,10	chr12:56665476-56727837	ENSG00000135473,ENSG00000257727,ENSG00000062485,ENSG00000144785	ENST00000257931,ENST00000273308,ENST00000351328,ENST00000425394,ENST00000440411,ENST00000542324,ENST00000546388,ENST00000546466,ENST00000546585,ENST00000546621,ENST00000546891,ENST00000546930,ENST00000546937,ENST00000547100,ENST00000547226,ENST00000547283,ENST00000547298,ENST00000547423,ENST00000547449,ENST00000547518,ENST00000547570,ENST00000547572,ENST00000547912,ENST00000547994,ENST00000548013…	LNCaP_CRYM	LNCaP_Empty	OK	420.084	468.633	0.157782	0.737647	0.2877	0.540758	no	33368	730	13410	47508
XLOC_034326	NCL	chr2:232318134-232348352	ENSG00000115053	ENST00000322723,ENST00000356936,ENST00000417652,ENST00000436894,ENST00000453992,ENST00000454824,ENST00000461347,ENST00000466274,ENST00000484328,ENST00000494618	LNCaP_CRYM	LNCaP_Empty	OK	402.535	461.423	0.196974	0.953484	0.16615	0.395329	no	31545	599	10374	42518
XLOC_028796	AC005943,4,MBD3,UQCR11	chr19:1576638-1605480	ENSG00000071655,ENSG00000127540,ENSG00000267059,ENSG00000266926	ENST00000156825,ENST00000434436,ENST00000585671,ENST00000585903,ENST00000585937,ENST00000585967,ENST00000589064,ENST00000589880,ENST00000589901,ENST00000590550,ENST00000590830,ENST00000591899,ENST00000592012,ENST00000592361,ENST00000592406,ENST00000592965,ENST00000593029,ENST00000593264	LNCaP_CRYM	LNCaP_Empty	OK	331.483	456.151	0.460579	2.13814	0.0029	0.0201477	yes	21746	290	3642	25678
XLOC_014203	NAP1L1	chr12:76438669-76478813	ENSG00000187109	ENST00000261182,ENST00000393263,ENST00000431879,ENST00000535020,ENST00000542344,ENST00000544816,ENST00000547479,ENST00000547529,ENST00000547704,ENST00000547773,ENST00000547969,ENST00000547993,ENST00000548044,ENST00000548273,ENST00000549479,ENST00000549596,ENST00000549988,ENST00000550934,ENST00000551500,ENST00000551524,ENST00000551600,ENST00000551992,ENST00000552013,ENST00000552056,ENST00000552147…	LNCaP_CRYM	LNCaP_Empty	OK	508.243	456.024	-0.156409	-0.867473	0.21705	0.463927	no	33430	680	11607	45717
XLOC_003503	SNORD99	chr1:28879596-28909495	ENSG00000221539	ENST00000408612	LNCaP_CRYM	LNCaP_Empty	OK	88.747	453.734	2.35408	0.393929	0.5219	0.748427	no	5951	118	17853	23922
XLOC_029727	SNRPD2	chr19:46190711-46207247	ENSG00000125743	ENST00000342669,ENST00000391932,ENST00000585392,ENST00000587367,ENST00000587579,ENST00000588301,ENST00000588599,ENST00000590212	LNCaP_CRYM	LNCaP_Empty	OK	350.639	453.537	0.371236	1.95167	0.00565	0.0342599	yes	24586	349	4106	29041
XLOC_038586	SNORD19	chr3:52529353-52742182	ENSG00000222345	ENST00000410413	LNCaP_CRYM	LNCaP_Empty	OK	709.589	453.156	-0.646974	-0.0523103	0.7241	0.871236	no	17434	155	21935	39524
XLOC_008454	AC090587,4,MIR4687,STIM1	chr11:3875547-4114439	ENSG00000167323,ENSG00000229368,ENSG00000263421	ENST00000300737,ENST00000430222,ENST00000524822,ENST00000525055,ENST00000525403,ENST00000526156,ENST00000526596,ENST00000526771,ENST00000527484,ENST00000527651,ENST00000528656,ENST00000530554,ENST00000531332,ENST00000532610,ENST00000532919,ENST00000532990,ENST00000533343,ENST00000533445,ENST00000533977,ENST00000534707,ENST00000583618	LNCaP_CRYM	LNCaP_Empty	OK	52.7613	452.68	3.10094	0.682208	0.08905	0.265415	no	5266	103	8153	13522
XLOC_004399	CSDE1,NRAS	chr1:115247089-115301297	ENSG00000009307,ENSG00000213281	ENST00000261443,ENST00000339438,ENST00000358528,ENST00000369530,ENST00000369535,ENST00000438362,ENST00000483030,ENST00000483407,ENST00000524652,ENST00000525132,ENST00000525878,ENST00000525970,ENST00000529046,ENST00000530784,ENST00000530886,ENST00000533818,ENST00000534389,ENST00000534699	LNCaP_CRYM	LNCaP_Empty	OK	447.801	451.378	0.0114784	0.0497595	0.9438	0.968635	no	40925	6459	26883	74267
XLOC_046810	HSPA9	chr5:137890570-137911133	ENSG00000113013	ENST00000297185,ENST00000501917,ENST00000504810,ENST00000504902,ENST00000505110,ENST00000506477,ENST00000507097,ENST00000507115,ENST00000507886,ENST00000508003,ENST00000512328,ENST00000523929,ENST00000524109	LNCaP_CRYM	LNCaP_Empty	OK	369.41	451.369	0.289087	0.855228	0.21465	0.46145	no	27619	426	11550	39595
XLOC_013973	CD63	chr12:56119106-56124467	ENSG00000135404	ENST00000257857,ENST00000420846,ENST00000546457,ENST00000546939,ENST00000548117,ENST00000548160,ENST00000548898,ENST00000549117,ENST00000550050,ENST00000550776,ENST00000551173,ENST00000552067,ENST00000552164,ENST00000552692,ENST00000552754,ENST00000555199	LNCaP_CRYM	LNCaP_Empty	OK	457.389	450.1	-0.0231745	-0.0943388	0.892	0.945829	no	40273	4038	25704	70015
XLOC_000154	PARK7	chr1:8014350-8045565	ENSG00000116288	ENST00000338639,ENST00000377488,ENST00000377491,ENST00000377493,ENST00000460192,ENST00000465354,ENST00000469225,ENST00000493373,ENST00000493678,ENST00000497113	LNCaP_CRYM	LNCaP_Empty	OK	347.306	448.99	0.370473	2.36593	0.0005	0.00467301	yes	24617	353	2700	27670
XLOC_012267	RP11-386G11,10	chr12:49521564-49541652	ENSG00000258017	ENST00000547387,ENST00000547712,ENST00000548149,ENST00000551496,ENST00000552893	LNCaP_CRYM	LNCaP_Empty	OK	244.958	448.884	0.873809	3.11358	5e-05	0.000607934	yes	13846	186	1	14033
XLOC_046709	HINT1	chr5:130494719-130541119	ENSG00000169567	ENST00000304043,ENST00000504202,ENST00000506207,ENST00000506908,ENST00000508488,ENST00000508495,ENST00000511475,ENST00000513012,ENST00000513345,ENST00000520028	LNCaP_CRYM	LNCaP_Empty	OK	322.583	441.826	0.453806	2.30323	0.0012	0.0097419	yes	21939	304	3114	25357
XLOC_062252	SLC25A6	chrX:1505044-1511617	ENSG00000169100	ENST00000381401,ENST00000475167,ENST00000484026	LNCaP_CRYM	LNCaP_Empty	OK	414.038	441.799	0.0936274	0.609374	0.38775	0.635971	no	36515	1299	15324	53138
XLOC_017795	RDH11,RP11-1012A1,4,VTI1B	chr14:68086514-68162531	ENSG00000100568,ENSG00000072042,ENSG00000258466	ENST00000216456,ENST00000381346,ENST00000428130,ENST00000553306,ENST00000553384,ENST00000553578,ENST00000553582,ENST00000553619,ENST00000553816,ENST00000554035,ENST00000554493,ENST00000554636,ENST00000554659,ENST00000554731,ENST00000555543,ENST00000556461,ENST00000556692,ENST00000557273,ENST00000557331,ENST00000557564,ENST00000557726	LNCaP_CRYM	LNCaP_Empty	OK	457.741	440.597	-0.0550716	-0.243263	0.70545	0.861078	no	38533	2029	21554	62116
XLOC_022948	APRT	chr16:88875746-88878352	ENSG00000198931	ENST00000378364,ENST00000426324,ENST00000562464,ENST00000563655,ENST00000564858,ENST00000567057,ENST00000567391,ENST00000567713,ENST00000568319,ENST00000568575,ENST00000569616	LNCaP_CRYM	LNCaP_Empty	OK	302.908	439.481	0.536919	3.59804	5e-05	0.000607934	yes	19783	271	1	20055
XLOC_010611	FNBP4,Y_RNA	chr11:47738068-47788995	ENSG00000109920,ENSG00000200090	ENST00000263773,ENST00000363220,ENST00000524696,ENST00000525316,ENST00000525792,ENST00000526109,ENST00000527894,ENST00000528388,ENST00000529156,ENST00000530207,ENST00000531394,ENST00000532646,ENST00000533707,ENST00000534003,ENST00000540172,ENST00000542975,ENST00000544590	LNCaP_CRYM	LNCaP_Empty	OK	444.362	437.169	-0.0235468	-0.00983199	0.9805	0.987323	no	40251	4083	27539	71873
XLOC_055368	LUZP6,MTPN	chr7:135611059-135662101	ENSG00000105887,ENSG00000267697	ENST00000393085,ENST00000435723,ENST00000589735	LNCaP_CRYM	LNCaP_Empty	OK	405.396	435.718	0.10406	0.119352	0.8648	0.934046	no	36001	1189	25105	62295
XLOC_012869	SLC25A3,SNORA53	chr12:98987368-98995946	ENSG00000075415,ENSG00000212443	ENST00000188376,ENST00000228318,ENST00000391141,ENST00000401722,ENST00000546766,ENST00000547444,ENST00000547534,ENST00000547869,ENST00000547908,ENST00000548046,ENST00000548480,ENST00000548847,ENST00000549338,ENST00000550695,ENST00000551123,ENST00000551265,ENST00000551917,ENST00000552981	LNCaP_CRYM	LNCaP_Empty	OK	314.505	434.776	0.46719	3.08373	5e-05	0.000607934	yes	21555	300	1	21856
XLOC_004689	S100A11	chr1:151967006-152020383	ENSG00000163191	ENST00000271638,ENST00000478109	LNCaP_CRYM	LNCaP_Empty	OK	295.991	434.106	0.552496	3.77213	5e-05	0.000607934	yes	19395	267	1	19663
XLOC_019322	ABHD2	chr15:89630308-89745679	ENSG00000140526	ENST00000352732,ENST00000355100,ENST00000562073,ENST00000562254,ENST00000564876,ENST00000565066,ENST00000565825,ENST00000565973,ENST00000568308,ENST00000569411,ENST00000569550	LNCaP_CRYM	LNCaP_Empty	OK	193.11	432.97	1.16485	3.02698	5e-05	0.000607934	yes	10596	166	1	10763
XLOC_017320	HNRNPC	chr14:21677294-21737653	ENSG00000092199	ENST00000320084,ENST00000336053,ENST00000420743,ENST00000430246,ENST00000449098,ENST00000553300,ENST00000553444,ENST00000553614,ENST00000553753,ENST00000554383,ENST00000554417,ENST00000554455,ENST00000554539,ENST00000554891,ENST00000554969,ENST00000555127,ENST00000555137,ENST00000555176,ENST00000555215,ENST00000555309,ENST00000555585,ENST00000555883,ENST00000555914,ENST00000556142,ENST00000556226…	LNCaP_CRYM	LNCaP_Empty	OK	350.75	430.365	0.295117	1.84604	0.0082	0.0453866	yes	27377	437	4395	32209
XLOC_041475	MRFAP1	chr4:6641817-6644472	ENSG00000179010	ENST00000320912,ENST00000382581,ENST00000507420,ENST00000512914	LNCaP_CRYM	LNCaP_Empty	OK	331.393	426.674	0.364591	2.18538	0.0022	0.0159919	yes	24824	369	3452	28645
XLOC_016854	C14orf178,SLIRP	chr14:78174413-78236085	ENSG00000119705,ENSG00000197734	ENST00000238688,ENST00000355883,ENST00000439131,ENST00000553981,ENST00000554074,ENST00000555890,ENST00000556047,ENST00000556310,ENST00000556375,ENST00000556831,ENST00000556956,ENST00000557342,ENST00000557431,ENST00000557623	LNCaP_CRYM	LNCaP_Empty	OK	295.386	426.45	0.529776	2.14554	0.0019	0.0141547	yes	19975	280	3373	23628
XLOC_060699	EDF1	chr9:139756570-139760738	ENSG00000107223	ENST00000224073,ENST00000371648,ENST00000371649	LNCaP_CRYM	LNCaP_Empty	OK	386.93	425.055	0.135577	0.949102	0.17415	0.407346	no	34434	959	10596	45989
XLOC_011228	KCTD14,NDUFC2,NDUFC2-KCTD14	chr11:77726760-77791265	ENSG00000151366,ENSG00000151364,ENSG00000259112	ENST00000281031,ENST00000353172,ENST00000525085,ENST00000527806,ENST00000528164,ENST00000528251,ENST00000530054,ENST00000533144,ENST00000534029	LNCaP_CRYM	LNCaP_Empty	OK	249.343	424.536	0.767756	4.91509	5e-05	0.000607934	yes	15371	222	1	15594
XLOC_009534	RP11-742N3,1	chr11:81590892-82429124	ENSG00000227097	ENST00000536099	LNCaP_CRYM	LNCaP_Empty	OK	330.649	421.768	0.351148	2.44459	0.0005	0.00467301	yes	25292	391	2700	28383
XLOC_028327	FTL	chr19:49468557-49470135	ENSG00000087086	ENST00000331825	LNCaP_CRYM	LNCaP_Empty	OK	506.209	419.445	-0.271252	-1.91431	0.00675	0.0395728	yes	28328	405	4221	32954
XLOC_002736	ARF1,MIR3620	chr1:228270360-228286912	ENSG00000143761,ENSG00000264944	ENST00000272102,ENST00000469235,ENST00000470670,ENST00000473546,ENST00000473949,ENST00000477451,ENST00000477821,ENST00000478336,ENST00000482962,ENST00000490705,ENST00000497165,ENST00000540651,ENST00000541182,ENST00000584469	LNCaP_CRYM	LNCaP_Empty	OK	333.677	417.705	0.324033	2.10872	0.00275	0.0192628	yes	26258	418	3601	30277
XLOC_028726	TRIM28	chr19:59055457-59062089	ENSG00000130726	ENST00000253024,ENST00000341753,ENST00000593582,ENST00000594806,ENST00000595028,ENST00000595974,ENST00000597136,ENST00000597172,ENST00000597423,ENST00000597618,ENST00000597968,ENST00000597995,ENST00000598355,ENST00000600840,ENST00000601150	LNCaP_CRYM	LNCaP_Empty	OK	410.53	417.191	0.0232216	0.116649	0.8672	0.935115	no	40269	4297	25163	69729
XLOC_027398	MIR4746	chr19:4402658-4457819	ENSG00000266437	ENST00000579802	LNCaP_CRYM	LNCaP_Empty	OK	115.945	416.394	1.84451	0.299882	0.4632	0.704461	no	7055	142	16760	23957
XLOC_020413	RP11-326A19,5	chr15:89630308-89745679	ENSG00000259948	ENST00000563131	LNCaP_CRYM	LNCaP_Empty	OK	169.062	414.83	1.29497	2.47368	0.00075	0.00658667	yes	9592	160	2872	12624
XLOC_004810	CCT3	chr1:156278758-156337664	ENSG00000163468	ENST00000295688,ENST00000368256,ENST00000368258,ENST00000368259,ENST00000368262,ENST00000413555,ENST00000415548,ENST00000446905,ENST00000463132,ENST00000472765,ENST00000478640,ENST00000489870,ENST00000490221,ENST00000496684,ENST00000533194	LNCaP_CRYM	LNCaP_Empty	OK	386.038	414.617	0.103035	0.559415	0.42535	0.671289	no	36058	1263	16030	53351
XLOC_057620	MRPS28,TPD52	chr8:80830951-81143467	ENSG00000147586,ENSG00000076554	ENST00000276585,ENST00000379096,ENST00000379097,ENST00000448733,ENST00000517427,ENST00000517445,ENST00000517462,ENST00000518271,ENST00000518371,ENST00000518500,ENST00000518517,ENST00000518937,ENST00000519120,ENST00000519250,ENST00000519303,ENST00000519386,ENST00000520035,ENST00000520527,ENST00000520741,ENST00000520795,ENST00000520877,ENST00000520946,ENST00000521241,ENST00000521354,ENST00000521434…	LNCaP_CRYM	LNCaP_Empty	OK	246.224	414.011	0.749694	2.99328	5e-05	0.000607934	yes	15654	232	1	15887
XLOC_008386	TALDO1	chr11:747328-765024	ENSG00000177156	ENST00000319006,ENST00000528070,ENST00000528097,ENST00000530119,ENST00000530440,ENST00000530666,ENST00000532202,ENST00000532685,ENST00000533796	LNCaP_CRYM	LNCaP_Empty	OK	290.175	413.968	0.512597	1.68573	0.0164	0.0780298	no	20369	291	5134	25794
XLOC_024605	C1QBP,CTC-524C5,2,DHX33	chr17:5185557-5372380	ENSG00000005100,ENSG00000108561,ENSG00000263272	ENST00000225296,ENST00000225698,ENST00000433302,ENST00000570805,ENST00000572490,ENST00000573204,ENST00000573406,ENST00000573421,ENST00000574023,ENST00000574444,ENST00000575153,ENST00000575890,ENST00000576122	LNCaP_CRYM	LNCaP_Empty	OK	328.834	412.433	0.326797	1.10092	0.11485	0.313096	no	26155	419	8866	35440
XLOC_045068	FAM170A,HSD17B4	chr5:118788137-118972894	ENSG00000133835,ENSG00000164334	ENST00000256216,ENST00000335286,ENST00000379555,ENST00000414835,ENST00000442060,ENST00000503168,ENST00000503310,ENST00000504811,ENST00000504819,ENST00000505181,ENST00000507353,ENST00000507695,ENST00000508750,ENST00000508788,ENST00000509264,ENST00000509514,ENST00000509606,ENST00000509951,ENST00000510025,ENST00000511186,ENST00000512029,ENST00000512644,ENST00000512841,ENST00000513628,ENST00000515235…	LNCaP_CRYM	LNCaP_Empty	OK	353.676	411.008	0.21674	0.501818	0.4489	0.692622	no	30640	613	16490	47743
XLOC_002739	GUK1	chr1:228327662-228336685	ENSG00000143774	ENST00000312726,ENST00000366716,ENST00000366718,ENST00000366721,ENST00000366722,ENST00000366723,ENST00000366726,ENST00000366728,ENST00000366730,ENST00000391865,ENST00000412265,ENST00000435153,ENST00000460224,ENST00000462807,ENST00000464858,ENST00000465025,ENST00000469973,ENST00000470040,ENST00000470155,ENST00000471270,ENST00000472939,ENST00000477206,ENST00000478725,ENST00000480056,ENST00000481341…	LNCaP_CRYM	LNCaP_Empty	OK	303.934	407.566	0.423276	2.06245	0.0036	0.023967	yes	22831	345	3784	26960
XLOC_016079	CR383657,1	chr14:19253847-19253930	ENSG00000238442	ENST00000459523	LNCaP_CRYM	LNCaP_Empty	OK	565.805	405.321	-0.48124	-0.674327	0.38215	0.630649	no	21172	239	15210	36621
XLOC_013910	AC107016,1	chr12:53290976-53346686	ENSG00000225410	ENST00000432903	LNCaP_CRYM	LNCaP_Empty	OK	393.52	404.481	0.0396338	0.0341397	0.95915	0.975649	no	39412	2951	27194	69557
XLOC_012489	SHMT2	chr12:57623109-57634498	ENSG00000182199	ENST00000328923,ENST00000414700,ENST00000449049,ENST00000553324,ENST00000553474,ENST00000553529,ENST00000553837,ENST00000553868,ENST00000553949,ENST00000553950,ENST00000554310,ENST00000554467,ENST00000554600,ENST00000554604,ENST00000554656,ENST00000554975,ENST00000555116,ENST00000555213,ENST00000555563,ENST00000555634,ENST00000555773,ENST00000555774,ENST00000556689,ENST00000556737,ENST00000556798…	LNCaP_CRYM	LNCaP_Empty	OK	233.238	403.504	0.790778	4.28741	5e-05	0.000607934	yes	15041	228	1	15270
XLOC_031950	EEF1B2,SNORA41	chr2:206979540-207027652	ENSG00000114942,ENSG00000207406	ENST00000236957,ENST00000384675,ENST00000392221,ENST00000392222,ENST00000415904,ENST00000429769,ENST00000435123,ENST00000445505,ENST00000455150,ENST00000460760,ENST00000479587,ENST00000482103	LNCaP_CRYM	LNCaP_Empty	OK	306.291	402.915	0.395574	1.70736	0.0056	0.0340095	yes	23727	366	4098	28191
XLOC_004772	KRTCAP2,MUC1,RP11-201K10,3	chr1:155141883-155162707	ENSG00000163463,ENSG00000185499,ENSG00000273088	ENST00000295682,ENST00000337604,ENST00000338684,ENST00000342482,ENST00000343256,ENST00000368389,ENST00000368390,ENST00000368392,ENST00000368393,ENST00000368395,ENST00000368396,ENST00000368398,ENST00000438413,ENST00000457295,ENST00000461136,ENST00000462215,ENST00000462317,ENST00000463527,ENST00000466913,ENST00000467134,ENST00000468978,ENST00000471283,ENST00000471891,ENST00000473363,ENST00000482246…	LNCaP_CRYM	LNCaP_Empty	OK	329.607	401.252	0.283762	1.31706	0.06285	0.209107	no	27843	484	7267	35594
XLOC_054506	POLD2	chr7:44154192-44163957	ENSG00000106628	ENST00000223361,ENST00000406581,ENST00000418438,ENST00000433715,ENST00000436400,ENST00000436844,ENST00000452185,ENST00000456038,ENST00000461116,ENST00000463464,ENST00000464871,ENST00000467469,ENST00000470867,ENST00000481104,ENST00000481763,ENST00000489883,ENST00000496539	LNCaP_CRYM	LNCaP_Empty	OK	313.912	400.95	0.353065	0.925487	0.18465	0.42236	no	25218	404	10878	36500
XLOC_008784	EIF3M	chr11:32605343-32816204	ENSG00000149100	ENST00000323213,ENST00000524711,ENST00000524896,ENST00000525054,ENST00000525782,ENST00000526267,ENST00000530026,ENST00000531120,ENST00000531186,ENST00000531921,ENST00000532054,ENST00000532444,ENST00000533439	LNCaP_CRYM	LNCaP_Empty	OK	331.089	400.463	0.27445	1.73047	0.01375	0.0678975	no	28196	501	4925	33622
XLOC_031245	DBI	chr2:120124496-120130126	ENSG00000155368	ENST00000311521,ENST00000355857,ENST00000393103,ENST00000409094,ENST00000460901,ENST00000475783,ENST00000492375,ENST00000535617,ENST00000535757,ENST00000542275	LNCaP_CRYM	LNCaP_Empty	OK	233.231	398.828	0.774006	5.4415	5e-05	0.000607934	yes	15274	235	1	15510
XLOC_013299	RP4-816N1,7	chr12:2904118-3050306	ENSG00000258092	ENST00000547042	LNCaP_CRYM	LNCaP_Empty	OK	361.373	397.945	0.139078	0.230716	0.74065	0.879428	no	34236	1001	22303	57540
XLOC_024769	RP11-138I1,4	chr17:16284111-16286059	ENSG00000265401	ENST00000583934	LNCaP_CRYM	LNCaP_Empty	OK	387.411	396.223	0.0324475	0.112213	0.87145	0.937186	no	39777	3521	25243	68541
XLOC_014009	PTGES3	chr12:57057126-57082159	ENSG00000110958	ENST00000262033,ENST00000414274,ENST00000436399,ENST00000448157,ENST00000456859,ENST00000537473	LNCaP_CRYM	LNCaP_Empty	OK	275.124	396.199	0.526143	3.60445	5e-05	0.000607934	yes	20069	299	1	20369
XLOC_001730	PSMB4	chr1:151372009-151374420	ENSG00000159377	ENST00000290541,ENST00000466425,ENST00000474100,ENST00000476467,ENST00000493673,ENST00000495288,ENST00000495805	LNCaP_CRYM	LNCaP_Empty	OK	325.361	392.652	0.271211	1.8693	0.0073	0.0421577	yes	28331	512	4288	33131
XLOC_018035	NDUFB1	chr14:92582465-92588261	ENSG00000183648	ENST00000329559,ENST00000553514,ENST00000553666,ENST00000555441,ENST00000556555	LNCaP_CRYM	LNCaP_Empty	OK	305.776	388.737	0.346319	2.3226	0.0008	0.00696359	yes	25445	424	2898	28767
XLOC_038485	TMA7	chr3:48473573-48488060	ENSG00000232112	ENST00000438607,ENST00000477624,ENST00000479126	LNCaP_CRYM	LNCaP_Empty	OK	295.281	387.776	0.393135	2.38189	0.0007	0.00620874	yes	23816	381	2840	27037
XLOC_043373	CCNI	chr4:77968306-77997158	ENSG00000118816	ENST00000237654,ENST00000504697,ENST00000505609,ENST00000506614,ENST00000507788,ENST00000511943,ENST00000513774,ENST00000515468,ENST00000515790,ENST00000537948	LNCaP_CRYM	LNCaP_Empty	OK	585.744	387.327	-0.596718	-3.26124	5e-05	0.000607934	yes	18422	190	1	18613
XLOC_020204	COX5A	chr15:75212131-75230509	ENSG00000178741	ENST00000322347,ENST00000562233,ENST00000564811,ENST00000567270,ENST00000568517,ENST00000568783	LNCaP_CRYM	LNCaP_Empty	OK	275.355	386.793	0.490268	3.32683	5e-05	0.000607934	yes	20933	320	1	21254
XLOC_029878	C19orf48,SNORD88B,SNORD88C	chr19:51300960-51308186	ENSG00000167747,ENSG00000220988,ENSG00000221381	ENST00000345523,ENST00000391812,ENST00000408061,ENST00000408454,ENST00000593287,ENST00000595794,ENST00000596287,ENST00000596554,ENST00000596655,ENST00000597705,ENST00000598463,ENST00000599004,ENST00000600373,ENST00000601267,ENST00000602125	LNCaP_CRYM	LNCaP_Empty	OK	199.171	385.202	0.951606	0.861622	0.00215	0.0156816	yes	12832	206	3444	16482
XLOC_054600	CHCHD2	chr7:56169261-56174269	ENSG00000106153	ENST00000395422,ENST00000473095	LNCaP_CRYM	LNCaP_Empty	OK	261.636	385.081	0.557599	3.91524	5e-05	0.000607934	yes	19272	292	1	19565
XLOC_045669	CANX	chr5:179105583-179157926	ENSG00000127022	ENST00000247461,ENST00000452673,ENST00000502296,ENST00000502498,ENST00000502673,ENST00000503126,ENST00000503303,ENST00000504579,ENST00000504734,ENST00000505090,ENST00000506298,ENST00000506654,ENST00000507307,ENST00000508787,ENST00000509563,ENST00000510810,ENST00000513246,ENST00000514032,ENST00000514383	LNCaP_CRYM	LNCaP_Empty	OK	371.166	383.864	0.0485286	0.156583	0.81375	0.912376	no	38891	2625	23948	65464
XLOC_020233	ETFA	chr15:76352177-76603813	ENSG00000140374	ENST00000267950,ENST00000433983,ENST00000557943,ENST00000557975,ENST00000558803,ENST00000559075,ENST00000559386,ENST00000559602,ENST00000559758,ENST00000559973,ENST00000560044,ENST00000560179,ENST00000560309,ENST00000560345,ENST00000560595,ENST00000560726,ENST00000560816,ENST00000560899,ENST00000561092,ENST00000565910	LNCaP_CRYM	LNCaP_Empty	OK	305.116	382.79	0.327196	2.10415	0.00325	0.0221249	yes	26135	447	3715	30297
XLOC_018794	PDIA3	chr15:44019115-44095241	ENSG00000167004	ENST00000300289,ENST00000434494,ENST00000446523,ENST00000455250,ENST00000469684,ENST00000497349	LNCaP_CRYM	LNCaP_Empty	OK	351.119	382.542	0.123659	0.47972	0.4911	0.726453	no	35033	1155	17271	53459
XLOC_037231	EIF3L	chr22:38226861-38285414	ENSG00000100129	ENST00000381683,ENST00000406934,ENST00000412331,ENST00000414316,ENST00000436452,ENST00000439997,ENST00000450376,ENST00000451427,ENST00000460638,ENST00000464790,ENST00000476955,ENST00000477256,ENST00000482600	LNCaP_CRYM	LNCaP_Empty	OK	321.89	381.782	0.246183	1.05178	0.1312	0.341575	no	29347	590	9360	39297
XLOC_034460	HDLBP	chr2:242166678-242293442	ENSG00000115677	ENST00000310931,ENST00000373292,ENST00000391975,ENST00000391976,ENST00000413241,ENST00000417540,ENST00000420451,ENST00000422080,ENST00000422933,ENST00000423693,ENST00000425989,ENST00000426343,ENST00000427007,ENST00000427183,ENST00000427487,ENST00000428482,ENST00000430918,ENST00000441124,ENST00000442714,ENST00000442730,ENST00000444092,ENST00000449504,ENST00000449864,ENST00000452065,ENST00000452931…	LNCaP_CRYM	LNCaP_Empty	OK	344.023	380.917	0.146973	0.395693	0.5387	0.759831	no	33871	991	18214	53076
XLOC_001426	ATP5F1	chr1:111981259-112005395	ENSG00000116459	ENST00000369721,ENST00000369722,ENST00000464154,ENST00000468818,ENST00000483994,ENST00000493119	LNCaP_CRYM	LNCaP_Empty	OK	306.86	379.407	0.306166	1.82482	0.01065	0.0553497	no	26919	479	4663	32061
XLOC_031845	HSPE1,HSPE1-MOB4,MOB4	chr2:198351301-198418423	ENSG00000115540,ENSG00000115541,ENSG00000270757	ENST00000233892,ENST00000233893,ENST00000323303,ENST00000409355,ENST00000409360,ENST00000409468,ENST00000409729,ENST00000409916,ENST00000417097,ENST00000448447,ENST00000463841,ENST00000465573,ENST00000473395,ENST00000495200,ENST00000497443,ENST00000604458	LNCaP_CRYM	LNCaP_Empty	OK	327.593	374.331	0.192411	0.453161	0.5271	0.752016	no	31740	754	17970	50464
XLOC_001812	AL590431,1	chr1:154179181-154243986	ENSG00000252817	ENST00000517008	LNCaP_CRYM	LNCaP_Empty	OK	484.912	373.963	-0.374825	-0.0344819	0.83945	0.923738	no	24464	324	24550	49338
XLOC_004754	C1orf43	chr1:154179181-154243986	ENSG00000143612	ENST00000350592,ENST00000362076,ENST00000368516,ENST00000368518,ENST00000368519,ENST00000368521,ENST00000470180,ENST00000483282,ENST00000493814	LNCaP_CRYM	LNCaP_Empty	OK	321.405	370.744	0.206033	0.801536	0.24985	0.498564	no	31116	717	12513	44346
XLOC_017819	ERH	chr14:69846843-69929105	ENSG00000100632	ENST00000216520,ENST00000555373,ENST00000557016,ENST00000557697	LNCaP_CRYM	LNCaP_Empty	OK	280.834	368.996	0.393889	0.570916	0.3819	0.630444	no	23790	399	15206	39395
XLOC_019730	SRP14	chr15:40327939-40331389	ENSG00000140319	ENST00000267884,ENST00000558243,ENST00000558527,ENST00000558720,ENST00000559081,ENST00000559439,ENST00000559475,ENST00000560773	LNCaP_CRYM	LNCaP_Empty	OK	384.413	368.541	-0.0608349	-0.378564	0.58065	0.787294	no	38246	2178	19050	59474
XLOC_013456	YBX3	chr12:10851682-10875911	ENSG00000060138	ENST00000228251,ENST00000279550,ENST00000366286,ENST00000366290,ENST00000536107,ENST00000536823,ENST00000539204,ENST00000540447,ENST00000540747,ENST00000540975,ENST00000541351,ENST00000542002,ENST00000542641,ENST00000544501,ENST00000544504,ENST00000544622,ENST00000546164,ENST00000546298	LNCaP_CRYM	LNCaP_Empty	OK	312.187	367.612	0.235774	0.459023	0.50775	0.738575	no	29827	637	17597	48061
XLOC_004986	MPC2	chr1:167885966-168045081	ENSG00000143158	ENST00000271373,ENST00000367846,ENST00000458574	LNCaP_CRYM	LNCaP_Empty	OK	153.855	366.236	1.25121	5.84452	5e-05	0.000607934	yes	9922	180	1	10103
XLOC_020658	NDUFB10	chr16:2009508-2011976	ENSG00000140990	ENST00000268668,ENST00000543683,ENST00000565031,ENST00000569148,ENST00000570172	LNCaP_CRYM	LNCaP_Empty	OK	259.495	363.061	0.484508	3.26598	5e-05	0.000607934	yes	21086	346	1	21433
XLOC_007752	RP11-442H21,2	chr10:74033677-74035794	ENSG00000269926	ENST00000491934	LNCaP_CRYM	LNCaP_Empty	OK	164.004	361.688	1.14102	5.59982	5e-05	0.000607934	yes	10770	191	1	10962
XLOC_060938	CT867976,3	chrUn_gl000230:17870-22657	ENSG00000264001	ENST00000585288	LNCaP_CRYM	LNCaP_Empty	OK	609.416	361.485	-0.753492	-1.16149	0.1004	0.288539	no	15602	158	8483	24243
XLOC_050306	SNORA20,SNORA29,TCP1	chr6:160090088-160210781	ENSG00000120438,ENSG00000206910,ENSG00000207392	ENST00000321394,ENST00000384183,ENST00000384662,ENST00000392168,ENST00000420894,ENST00000467544,ENST00000536394,ENST00000536607,ENST00000536807,ENST00000537390,ENST00000538128,ENST00000538530,ENST00000539756,ENST00000539948,ENST00000543517,ENST00000543532,ENST00000544255,ENST00000545764,ENST00000546023,ENST00000546204	LNCaP_CRYM	LNCaP_Empty	OK	288.116	361.423	0.327037	0.363564	0.0837	0.254141	no	26143	474	7959	34576
XLOC_048341	AMD1	chr6:111195972-111216916	ENSG00000123505	ENST00000368876,ENST00000368877,ENST00000368882,ENST00000368885,ENST00000451850,ENST00000465404	LNCaP_CRYM	LNCaP_Empty	OK	324.234	361.139	0.155515	0.886834	0.2123	0.458736	no	33470	990	11496	45956
XLOC_013800	TUBA1B	chr12:49521564-49541652	ENSG00000123416	ENST00000332858,ENST00000336023,ENST00000547476,ENST00000547765,ENST00000549870,ENST00000550367,ENST00000551324,ENST00000552984	LNCaP_CRYM	LNCaP_Empty	OK	181.744	357.609	0.976471	4.75515	5e-05	0.000607934	yes	12512	220	1	12733
XLOC_043409	HNRNPD	chr4:83273610-83305180	ENSG00000138668	ENST00000313899,ENST00000352301,ENST00000353341,ENST00000503822,ENST00000507010,ENST00000508119,ENST00000509107,ENST00000509263,ENST00000514325,ENST00000514671,ENST00000515432,ENST00000541060,ENST00000543098	LNCaP_CRYM	LNCaP_Empty	OK	270.197	357.507	0.403958	2.41893	0.00065	0.00582577	yes	23455	402	2806	26663
XLOC_027270	BSG	chr19:567211-583494	ENSG00000172270	ENST00000333511,ENST00000346916,ENST00000353555,ENST00000545507,ENST00000571735,ENST00000572899,ENST00000573216,ENST00000573784,ENST00000574970,ENST00000576925,ENST00000576984,ENST00000590218	LNCaP_CRYM	LNCaP_Empty	OK	300.951	356.643	0.244951	1.55971	0.02455	0.104868	no	29409	634	5644	35687
XLOC_024811	SREBF1	chr17:17584786-17740325	ENSG00000072310	ENST00000261646,ENST00000338854,ENST00000355815,ENST00000395751,ENST00000395756,ENST00000395757,ENST00000423161,ENST00000435530,ENST00000447641,ENST00000469356,ENST00000470247,ENST00000471445,ENST00000476994,ENST00000478616,ENST00000485080,ENST00000486311,ENST00000487401,ENST00000490796,ENST00000577897,ENST00000578469,ENST00000580540,ENST00000581707,ENST00000583080,ENST00000583732,ENST00000584760	LNCaP_CRYM	LNCaP_Empty	OK	244.804	356.587	0.542629	2.28663	0.00115	0.00942912	yes	19626	319	3097	23042
XLOC_005510	AIDA	chr1:222791427-222908538	ENSG00000186063	ENST00000340020,ENST00000355727,ENST00000470437,ENST00000474863,ENST00000495670,ENST00000497112,ENST00000541237	LNCaP_CRYM	LNCaP_Empty	OK	475.308	355.645	-0.418427	-2.18705	0.0017	0.0129099	yes	22975	303	3302	26580
XLOC_000754	YBX1	chr1:43148097-43168020	ENSG00000065978	ENST00000321358,ENST00000332220,ENST00000436427,ENST00000467957	LNCaP_CRYM	LNCaP_Empty	OK	309.024	355.601	0.20254	1.41454	0.04355	0.161888	no	31271	759	6530	38560
XLOC_038585	SNORD19	chr3:52529353-52742182	ENSG00000212493	ENST00000391191	LNCaP_CRYM	LNCaP_Empty	OK	105.548	355.511	1.75199	0.0979693	0.49085	0.72628	no	7345	157	17264	24766
XLOC_053271	MDH2	chr7:75677368-75696826	ENSG00000146701	ENST00000315758,ENST00000424167,ENST00000432020,ENST00000443006,ENST00000461263,ENST00000461665,ENST00000490105,ENST00000492663	LNCaP_CRYM	LNCaP_Empty	OK	262.465	354.122	0.432121	2.96012	5e-05	0.000607934	yes	22558	388	1	22947
XLOC_018857	AC012379,1,EID1	chr15:49115931-49255641	ENSG00000235883,ENSG00000255302	ENST00000441252,ENST00000530028,ENST00000558295,ENST00000560490	LNCaP_CRYM	LNCaP_Empty	OK	341.604	352.669	0.0459928	0.257088	0.72015	0.869075	no	39043	2924	21858	63825
XLOC_028067	C19orf33,CTB-102L5,4,SPINT2	chr19:38734674-38795649	ENSG00000167642,ENSG00000167644,ENSG00000267748	ENST00000301244,ENST00000301246,ENST00000454580,ENST00000585357,ENST00000587090,ENST00000587334,ENST00000587516,ENST00000587519,ENST00000588605,ENST00000589749,ENST00000589986,ENST00000590210,ENST00000590510,ENST00000590738,ENST00000591852,ENST00000591889,ENST00000592007	LNCaP_CRYM	LNCaP_Empty	OK	326.772	352.243	0.108286	0.605305	0.37755	0.626794	no	35808	1406	15118	52332
XLOC_033856	ATP5G3,Y_RNA	chr2:176040985-176049335	ENSG00000154518,ENSG00000200121	ENST00000284727,ENST00000363251,ENST00000392541,ENST00000409194,ENST00000472782,ENST00000497075	LNCaP_CRYM	LNCaP_Empty	OK	229.186	352.072	0.619353	1.07256	0.00235	0.0168979	yes	17955	295	3496	21746
XLOC_053035	CCT6A,SNORA15,SUMF2	chr7:56119322-56148363	ENSG00000146731,ENSG00000129103,ENSG00000207168	ENST00000275603,ENST00000275607,ENST00000335503,ENST00000342190,ENST00000384439,ENST00000395435,ENST00000395436,ENST00000413756,ENST00000413952,ENST00000423763,ENST00000434526,ENST00000436782,ENST00000437307,ENST00000438133,ENST00000447501,ENST00000451338,ENST00000461912,ENST00000462133,ENST00000466479,ENST00000466572,ENST00000482776,ENST00000483327,ENST00000492618,ENST00000493855,ENST00000494736…	LNCaP_CRYM	LNCaP_Empty	OK	293.309	350.773	0.25812	1.30685	0.0616	0.206643	no	28875	612	7205	36692
XLOC_010630	FOLH1	chr11:49168186-49230222	ENSG00000086205	ENST00000256999,ENST00000340334,ENST00000356696,ENST00000458311,ENST00000525629,ENST00000525826,ENST00000526226,ENST00000529117,ENST00000529646,ENST00000529648,ENST00000532018,ENST00000533034,ENST00000533510	LNCaP_CRYM	LNCaP_Empty	OK	460.182	350.551	-0.392578	-1.67718	0.01615	0.0770924	no	23844	328	5113	29285
XLOC_008204	PRDX3	chr10:120927214-120938345	ENSG00000165672	ENST00000298510,ENST00000356951,ENST00000463322,ENST00000494433	LNCaP_CRYM	LNCaP_Empty	OK	305.623	346.38	0.180601	1.25492	0.07025	0.22504	no	32259	893	7509	40661
XLOC_011870	PTMS	chr12:6857157-6880116	ENSG00000159335	ENST00000309083,ENST00000389462,ENST00000538057,ENST00000540667,ENST00000540874	LNCaP_CRYM	LNCaP_Empty	OK	391.771	345.654	-0.180683	-0.830722	0.2401	0.487239	no	32255	765	12212	45232
XLOC_029887	KLK4	chr19:51407540-51413994	ENSG00000167749	ENST00000324041,ENST00000431178,ENST00000593885,ENST00000596876,ENST00000597441,ENST00000598305,ENST00000599865,ENST00000602148	LNCaP_CRYM	LNCaP_Empty	OK	207.082	344.515	0.734365	2.6702	0.0001	0.00114582	yes	15896	269	2104	18269
XLOC_048503	SNORD101	chr6:133135579-133138703	ENSG00000206754	ENST00000384027	LNCaP_CRYM	LNCaP_Empty	OK	172.114	344.239	1.00005	0.0453911	0.58775	0.792018	no	12249	226	19192	31667
XLOC_037624	CHCHD10	chr22:24105207-24126503	ENSG00000250479	ENST00000401675,ENST00000484558,ENST00000517886,ENST00000520222,ENST00000523865	LNCaP_CRYM	LNCaP_Empty	OK	238.042	343.678	0.529841	3.25701	5e-05	0.000607934	yes	19970	339	1	20310
XLOC_039320	MME	chr3:154741912-154901497	ENSG00000196549	ENST00000360490,ENST00000382989,ENST00000460393,ENST00000462745,ENST00000462837,ENST00000473730,ENST00000477669,ENST00000481828,ENST00000491026,ENST00000491597,ENST00000492661,ENST00000493237,ENST00000493888,ENST00000495577,ENST00000497890	LNCaP_CRYM	LNCaP_Empty	OK	393.25	342.757	-0.198262	-0.770241	0.242	0.489367	no	31485	703	12268	44456
XLOC_005924	ATP5C1	chr10:7830091-7849778	ENSG00000165629	ENST00000335698,ENST00000356708,ENST00000460362,ENST00000460820,ENST00000462760,ENST00000465936,ENST00000472202,ENST00000473809,ENST00000480528,ENST00000493053,ENST00000541227	LNCaP_CRYM	LNCaP_Empty	OK	268.926	341.561	0.344932	1.70852	0.0148	0.071961	no	25504	477	5009	30990
XLOC_006755	AL139819,1,SCD	chr10:102106880-102124591	ENSG00000099194,ENSG00000256545	ENST00000370355,ENST00000537595	LNCaP_CRYM	LNCaP_Empty	OK	160.451	340.457	1.08534	7.1121	5e-05	0.000607934	yes	11302	213	1	11516
XLOC_027519	UBL5	chr19:9938567-9940791	ENSG00000198258	ENST00000358666,ENST00000586895,ENST00000588141,ENST00000588595,ENST00000589372,ENST00000589960,ENST00000590068,ENST00000593087	LNCaP_CRYM	LNCaP_Empty	OK	294.186	340.211	0.209702	1.4043	0.04555	0.165935	no	30970	767	6613	38350
XLOC_009071	C11orf31,CTNND1,RP11-691N7,6,TMX2,TMX2-CTNND1	chr11:57479795-57587018	ENSG00000213593,ENSG00000198561,ENSG00000211450,ENSG00000254462,ENSG00000254732	ENST00000278422,ENST00000358694,ENST00000360682,ENST00000361332,ENST00000361391,ENST00000361796,ENST00000378312,ENST00000388857,ENST00000399039,ENST00000399050,ENST00000415361,ENST00000426142,ENST00000428599,ENST00000524579,ENST00000524630,ENST00000524972,ENST00000525035,ENST00000525821,ENST00000525902,ENST00000526357,ENST00000526772,ENST00000526938,ENST00000527467,ENST00000527599,ENST00000528042…	LNCaP_CRYM	LNCaP_Empty	OK	300.57	339.519	0.175791	0.854956	0.2134	0.460133	no	32470	939	11511	44920
XLOC_002156	PRDX6	chr1:173446404-173457946	ENSG00000117592	ENST00000340385,ENST00000460950,ENST00000470017	LNCaP_CRYM	LNCaP_Empty	OK	274.015	339.001	0.307038	2.00048	0.0039	0.0252694	yes	26888	530	3832	31250
XLOC_048030	PTP4A1	chr6:64231665-64293492	ENSG00000112245	ENST00000370650,ENST00000370651,ENST00000470661,ENST00000473334,ENST00000578299	LNCaP_CRYM	LNCaP_Empty	OK	207.689	338.932	0.70657	0.54407	0.4365	0.681655	no	16356	279	16251	32886
XLOC_057834	YWHAZ	chr8:101928752-101965616	ENSG00000164924	ENST00000353245,ENST00000395948,ENST00000395951,ENST00000395953,ENST00000395956,ENST00000395957,ENST00000395958,ENST00000418997,ENST00000419477,ENST00000437293,ENST00000457309,ENST00000480304,ENST00000492736,ENST00000517727,ENST00000518736,ENST00000521309,ENST00000521328,ENST00000521607,ENST00000522542,ENST00000522819,ENST00000523131,ENST00000523848,ENST00000523938	LNCaP_CRYM	LNCaP_Empty	OK	284.811	338.43	0.248849	1.50114	0.0317	0.127761	no	29251	659	5981	35891
XLOC_028910	AC024592,12,FUT5,NDUFA11	chr19:5865836-5904017	ENSG00000130383,ENSG00000174886,ENSG00000267740	ENST00000252675,ENST00000308961,ENST00000418389,ENST00000585661,ENST00000586349,ENST00000588525,ENST00000591160,ENST00000591341,ENST00000592634,ENST00000593233	LNCaP_CRYM	LNCaP_Empty	OK	229.973	338.415	0.557329	3.68858	5e-05	0.000607934	yes	19275	329	1	19605
XLOC_054298	TOMM7	chr7:22852250-22862470	ENSG00000196683	ENST00000358435,ENST00000372879,ENST00000405021,ENST00000463284,ENST00000483581,ENST00000496129	LNCaP_CRYM	LNCaP_Empty	OK	296.054	337.647	0.189655	1.29522	0.06665	0.218161	no	31885	869	7395	40149
XLOC_017902	TMED10	chr14:75548821-75643334	ENSG00000170348	ENST00000303575,ENST00000555036,ENST00000555085,ENST00000555873,ENST00000556969,ENST00000557670	LNCaP_CRYM	LNCaP_Empty	OK	283.936	337.471	0.249201	1.06251	0.12795	0.336055	no	29238	663	9261	39162
XLOC_045182	MIR3661	chr5:133450401-133706738	ENSG00000266751	ENST00000577394	LNCaP_CRYM	LNCaP_Empty	OK	373.547	336.765	-0.149546	-0.036134	0.94075	0.967259	no	33760	994	26819	61573
XLOC_029754	CTB-12A17,3	chr19:46984052-47114050	ENSG00000269292	ENST00000597609	LNCaP_CRYM	LNCaP_Empty	OK	294.316	336.522	0.193333	0.37992	0.5984	0.798683	no	31702	857	19386	51945
XLOC_049325	SBP1,UQCC2	chr6:33588141-33679504	ENSG00000137288,ENSG00000269490	ENST00000374214,ENST00000374231,ENST00000594414,ENST00000607484	LNCaP_CRYM	LNCaP_Empty	OK	183.476	335.439	0.870455	3.30565	5e-05	0.000607934	yes	13894	247	1	14142
XLOC_010362	COPB1,PSMA1	chr11:14464985-14665181	ENSG00000129083,ENSG00000129084	ENST00000249923,ENST00000396393,ENST00000396394,ENST00000418988,ENST00000419365,ENST00000439561,ENST00000524606,ENST00000525214,ENST00000526191,ENST00000526443,ENST00000526527,ENST00000527632,ENST00000528018,ENST00000528307,ENST00000529210,ENST00000529524,ENST00000529866,ENST00000530457,ENST00000531023,ENST00000531156,ENST00000532088,ENST00000532256,ENST00000533068,ENST00000533096,ENST00000533331…	LNCaP_CRYM	LNCaP_Empty	OK	277.051	335.21	0.274913	1.5091	0.0318	0.128068	no	28181	606	5987	34774
XLOC_020699	AC092117,2,SRRM2	chr16:2787076-2827298	ENSG00000167978,ENSG00000265864	ENST00000301740,ENST00000570539,ENST00000570655,ENST00000570705,ENST00000570971,ENST00000571041,ENST00000571372,ENST00000571378,ENST00000572278,ENST00000572721,ENST00000572883,ENST00000572952,ENST00000573311,ENST00000573451,ENST00000573498,ENST00000573583,ENST00000573692,ENST00000574331,ENST00000574340,ENST00000574593,ENST00000574866,ENST00000575009,ENST00000575701,ENST00000575870,ENST00000576076…	LNCaP_CRYM	LNCaP_Empty	OK	292.659	335.17	0.195673	0.299776	0.46635	0.707207	no	31610	848	16810	49268
XLOC_025987	CCDC57	chr17:80059335-80170706	ENSG00000176155	ENST00000327026,ENST00000389641,ENST00000392343,ENST00000392345,ENST00000392346,ENST00000392347,ENST00000419322,ENST00000475635,ENST00000483145,ENST00000577530,ENST00000578187,ENST00000578910,ENST00000581625,ENST00000582040,ENST00000582100,ENST00000582885,ENST00000583053,ENST00000583593,ENST00000584717	LNCaP_CRYM	LNCaP_Empty	OK	171.116	335.006	0.969218	2.24727	0.0015	0.0117011	yes	12598	236	3226	16060
XLOC_023106	TXNDC17	chr17:6481467-6554954	ENSG00000129235	ENST00000250101,ENST00000570330,ENST00000571029,ENST00000571957,ENST00000573792,ENST00000574429,ENST00000574734,ENST00000574838,ENST00000576020,ENST00000577146	LNCaP_CRYM	LNCaP_Empty	OK	199.047	334.874	0.750509	3.73145	5e-05	0.000607934	yes	15639	272	1	15912
XLOC_007746	PSAP	chr10:73576054-73611126	ENSG00000197746	ENST00000394934,ENST00000394936,ENST00000493143,ENST00000495196	LNCaP_CRYM	LNCaP_Empty	OK	349.262	334.03	-0.0643352	-0.338467	0.5986	0.798796	no	38053	2253	19390	59696
XLOC_006726	PGAM1	chr10:99185916-99193198	ENSG00000171314	ENST00000334828,ENST00000467867,ENST00000473929	LNCaP_CRYM	LNCaP_Empty	OK	182.585	333.187	0.867763	6.08617	5e-05	0.000607934	yes	13941	250	1	14192
XLOC_021469	CDH1	chr16:68771127-68869540	ENSG00000039068	ENST00000261769,ENST00000422392,ENST00000561751,ENST00000562118,ENST00000562836,ENST00000564676,ENST00000564745,ENST00000565810,ENST00000566510,ENST00000566612,ENST00000567320	LNCaP_CRYM	LNCaP_Empty	OK	273.021	333.018	0.286588	0.581661	0.4081	0.655225	no	27725	587	15693	44005
XLOC_061763	NGFRAP1	chrX:102631267-102633005	ENSG00000166681	ENST00000299872,ENST00000361298,ENST00000372634,ENST00000372635,ENST00000372645	LNCaP_CRYM	LNCaP_Empty	OK	323.274	330.497	0.0318805	0.22271	0.7519	0.884884	no	39804	4071	22546	66421
XLOC_012379	PFDN5	chr12:53689074-53700961	ENSG00000123349	ENST00000243040,ENST00000351500,ENST00000547130,ENST00000547228,ENST00000548984,ENST00000549759,ENST00000549995,ENST00000550069,ENST00000550513,ENST00000550846,ENST00000550880,ENST00000550964,ENST00000551018,ENST00000551223,ENST00000552341,ENST00000552548,ENST00000552742,ENST00000553171	LNCaP_CRYM	LNCaP_Empty	OK	312.696	330.142	0.0783271	0.455821	0.5125	0.741765	no	37306	1989	17689	56984
XLOC_043531	PPP3CA	chr4:101944483-102270040	ENSG00000138814	ENST00000323055,ENST00000394853,ENST00000394854,ENST00000492351,ENST00000507176,ENST00000510292,ENST00000512215,ENST00000525819,ENST00000529324	LNCaP_CRYM	LNCaP_Empty	OK	345.162	329.952	-0.0650169	-0.318714	0.652	0.830708	no	38020	2256	20462	60738
XLOC_043777	MGARP,NDUFC1	chr4:140187316-140397763	ENSG00000109390,ENSG00000137463	ENST00000265500,ENST00000394223,ENST00000394228,ENST00000398955,ENST00000503453,ENST00000503997,ENST00000505036,ENST00000507764,ENST00000513022,ENST00000539002,ENST00000539387,ENST00000544855	LNCaP_CRYM	LNCaP_Empty	OK	222.439	328.31	0.561647	2.23767	0.00175	0.0132248	yes	19178	338	3323	22839
XLOC_019685	NOP10	chr15:34633916-34635378	ENSG00000182117	ENST00000328848,ENST00000557912	LNCaP_CRYM	LNCaP_Empty	OK	286.657	327.677	0.192947	1.31214	0.0637	0.211184	no	31715	883	7298	39896
XLOC_031324	MZT2B	chr2:130908973-130948302	ENSG00000152082	ENST00000281871,ENST00000409255,ENST00000425361,ENST00000455239,ENST00000457492,ENST00000480182,ENST00000485869,ENST00000491178	LNCaP_CRYM	LNCaP_Empty	OK	261.487	325.254	0.314828	1.22251	0.08155	0.249531	no	26572	541	7887	35000
XLOC_039006	FAM162A	chr3:122103022-122134882	ENSG00000114023	ENST00000232125,ENST00000469967,ENST00000477892	LNCaP_CRYM	LNCaP_Empty	OK	218.338	325.158	0.574578	3.6312	5e-05	0.000607934	yes	18887	335	1	19223
XLOC_011878	C12orf57,RNU7-1	chr12:7052140-7055166	ENSG00000111678,ENSG00000238923	ENST00000229281,ENST00000458811,ENST00000537087,ENST00000538392,ENST00000540506,ENST00000542222,ENST00000544681,ENST00000545581	LNCaP_CRYM	LNCaP_Empty	OK	244.699	324.9	0.408987	2.77494	0.0002	0.0021272	yes	23290	433	2327	26050
XLOC_025472	RP5-890E16,4	chr17:46125690-46138890	ENSG00000266341	ENST00000583349	LNCaP_CRYM	LNCaP_Empty	OK	230.635	324.758	0.493755	0.474987	0.50085	0.733303	no	20826	375	17469	38670
XLOC_057909	EIF3E	chr8:109213444-109447562	ENSG00000104408	ENST00000220849,ENST00000518100,ENST00000518345,ENST00000518442,ENST00000518634,ENST00000519030,ENST00000519413,ENST00000519517,ENST00000519627,ENST00000521297,ENST00000521440,ENST00000521614,ENST00000522088,ENST00000522352,ENST00000522445,ENST00000522887,ENST00000523646,ENST00000523674	LNCaP_CRYM	LNCaP_Empty	OK	316.028	323.061	0.0317559	0.214321	0.7598	0.888338	no	39812	4146	22730	66688
XLOC_049576	ELOVL5	chr6:53132195-53213947	ENSG00000012660	ENST00000304434,ENST00000370913,ENST00000370918,ENST00000465983,ENST00000485336,ENST00000486973,ENST00000541407,ENST00000542638	LNCaP_CRYM	LNCaP_Empty	OK	182.017	322.625	0.825782	5.28648	5e-05	0.000607934	yes	14535	262	1	14798
XLOC_002690	SRP9	chr1:225965530-225978168	ENSG00000143742	ENST00000304786,ENST00000366838,ENST00000366839	LNCaP_CRYM	LNCaP_Empty	OK	285.463	322.385	0.175479	1.24196	0.077	0.239816	no	32483	989	7746	41218
XLOC_039552	EIF4G1	chr3:183851806-184402546	ENSG00000114867	ENST00000319274,ENST00000342981,ENST00000346169,ENST00000350481,ENST00000352767,ENST00000382330,ENST00000392537,ENST00000411531,ENST00000413967,ENST00000414031,ENST00000421110,ENST00000422614,ENST00000424196,ENST00000426123,ENST00000427141,ENST00000427607,ENST00000427845,ENST00000428387,ENST00000434061,ENST00000435046,ENST00000440448,ENST00000441154,ENST00000442406,ENST00000444134,ENST00000444861…	LNCaP_CRYM	LNCaP_Empty	OK	261.424	321.076	0.296524	0.737439	0.2548	0.504064	no	27316	592	12662	40570
XLOC_027305	ATP5D	chr19:1241748-1244824	ENSG00000099624	ENST00000215375,ENST00000395633,ENST00000588538,ENST00000589478,ENST00000590265,ENST00000591660,ENST00000592624	LNCaP_CRYM	LNCaP_Empty	OK	219.802	319.066	0.537652	3.78834	5e-05	0.000607934	yes	19754	358	1	20113
XLOC_036592	HMGN1,snoU13	chr21:40714229-40721573	ENSG00000205581,ENSG00000238556	ENST00000288344,ENST00000361263,ENST00000380747,ENST00000380748,ENST00000380749,ENST00000419378,ENST00000431390,ENST00000436324,ENST00000443046,ENST00000459446,ENST00000463631,ENST00000464078,ENST00000471260,ENST00000479586,ENST00000482192,ENST00000482733,ENST00000485550,ENST00000486741,ENST00000489072,ENST00000490032,ENST00000491183,ENST00000492280	LNCaP_CRYM	LNCaP_Empty	OK	252.882	318.212	0.331523	0.766105	0.15365	0.377469	no	25980	529	9992	36501
XLOC_021033	MAZ,MVP,PAGR1,PRRT2	chr16:29817416-29859355	ENSG00000103495,ENSG00000167371,ENSG00000185928,ENSG00000013364	ENST00000219782,ENST00000300797,ENST00000320330,ENST00000322945,ENST00000357402,ENST00000358758,ENST00000395353,ENST00000452209,ENST00000545521,ENST00000561855,ENST00000562148,ENST00000562285,ENST00000562337,ENST00000562463,ENST00000562557,ENST00000562594,ENST00000563012,ENST00000563096,ENST00000563123,ENST00000563402,ENST00000563558,ENST00000563915,ENST00000565164,ENST00000565777,ENST00000565830…	LNCaP_CRYM	LNCaP_Empty	OK	248.807	317.935	0.353702	1.40032	0.0441	0.163177	no	25198	503	6553	32254
XLOC_040155	IMPDH2	chr3:49061757-49067139	ENSG00000178035	ENST00000326739,ENST00000429182,ENST00000442157,ENST00000462980,ENST00000463903,ENST00000466147,ENST00000472328,ENST00000481274,ENST00000484872,ENST00000485500,ENST00000491610,ENST00000496837	LNCaP_CRYM	LNCaP_Empty	OK	269.28	317.482	0.237566	1.47616	0.03325	0.132468	no	29744	734	6061	36539
XLOC_027774	NDUFA13,YJEFN3	chr19:19623226-19648390	ENSG00000186010,ENSG00000250067	ENST00000252576,ENST00000428459,ENST00000436027,ENST00000458210,ENST00000502506,ENST00000503283,ENST00000507754,ENST00000511180,ENST00000511584,ENST00000512771,ENST00000514277,ENST00000606722,ENST00000608404	LNCaP_CRYM	LNCaP_Empty	OK	248.451	317.33	0.353025	2.13163	0.003	0.0207213	yes	25222	506	3660	29388
XLOC_032400	YWHAQ	chr2:9724099-9771143	ENSG00000134308	ENST00000238081,ENST00000381844,ENST00000446619,ENST00000460093,ENST00000474715	LNCaP_CRYM	LNCaP_Empty	OK	312.46	314.968	0.0115354	0.0688783	0.9239	0.960236	no	40922	7706	26440	75068
XLOC_027308	CIRBP	chr19:1259383-1274879	ENSG00000099622	ENST00000320936,ENST00000413636,ENST00000585630,ENST00000585913,ENST00000585914,ENST00000586472,ENST00000586548,ENST00000586555,ENST00000586636,ENST00000586773,ENST00000587169,ENST00000587323,ENST00000587812,ENST00000587896,ENST00000588030,ENST00000588090,ENST00000588230,ENST00000588344,ENST00000588411,ENST00000588917,ENST00000589161,ENST00000589235,ENST00000589266,ENST00000589660,ENST00000589686…	LNCaP_CRYM	LNCaP_Empty	OK	341.884	311.332	-0.135051	-0.35767	0.4091	0.656147	no	34461	1184	15716	51361
XLOC_009339	MIR4691,NDUFS8	chr11:67798083-67804121	ENSG00000110717,ENSG00000266737	ENST00000313468,ENST00000432321,ENST00000453471,ENST00000524810,ENST00000525419,ENST00000525628,ENST00000526339,ENST00000526446,ENST00000526542,ENST00000528492,ENST00000529645,ENST00000531228,ENST00000531282,ENST00000531796,ENST00000532399,ENST00000583764	LNCaP_CRYM	LNCaP_Empty	OK	217.903	309.975	0.508462	2.02656	0.00215	0.0156816	yes	20465	383	3444	24292
XLOC_036441	CCT8	chr21:30428125-30446118	ENSG00000156261	ENST00000286788,ENST00000431234,ENST00000432178,ENST00000470450,ENST00000475205,ENST00000480359,ENST00000481059,ENST00000484403,ENST00000494296,ENST00000496121,ENST00000540844,ENST00000542732	LNCaP_CRYM	LNCaP_Empty	OK	233.667	309.545	0.405698	2.30816	0.0011	0.00912143	yes	23398	459	3068	26925
XLOC_059438	TUBB4B	chr9:140135664-140142222	ENSG00000188229	ENST00000340384,ENST00000604929	LNCaP_CRYM	LNCaP_Empty	OK	187.692	309.358	0.720908	4.95546	5e-05	0.000607934	yes	16130	298	1	16429
XLOC_010863	BSCL2,HNRNPUL2,HNRNPUL2-BSCL2	chr11:62457746-62494856	ENSG00000168000,ENSG00000214753,ENSG00000234857	ENST00000278893,ENST00000301781,ENST00000301785,ENST00000360796,ENST00000403098,ENST00000403550,ENST00000403734,ENST00000405837,ENST00000407022,ENST00000412351,ENST00000413908,ENST00000421906,ENST00000433053,ENST00000448568,ENST00000449636,ENST00000463679,ENST00000464544,ENST00000468505,ENST00000470529,ENST00000524862,ENST00000525000,ENST00000526426,ENST00000528874,ENST00000530009,ENST00000530900…	LNCaP_CRYM	LNCaP_Empty	OK	247.586	308.213	0.315999	0.299325	0.46715	0.707848	no	26524	581	16828	43933
XLOC_059401	CCDC183,RABL6,RP11-216L13,17,RP11-216L13,18,RP11-216L13,19,TMEM141	chr9:139685806-139735639	ENSG00000244187,ENSG00000196642,ENSG00000213213,ENSG00000273066,ENSG00000272896,ENSG00000272679	ENST00000290079,ENST00000311502,ENST00000338005,ENST00000357466,ENST00000371663,ENST00000371671,ENST00000371675,ENST00000371682,ENST00000415992,ENST00000425121,ENST00000430612,ENST00000432842,ENST00000435930,ENST00000436380,ENST00000456614,ENST00000459985,ENST00000461992,ENST00000464941,ENST00000465017,ENST00000466096,ENST00000471502,ENST00000479371,ENST00000479737,ENST00000481601,ENST00000483187…	LNCaP_CRYM	LNCaP_Empty	OK	218.626	306.721	0.488466	2.69362	0.0002	0.0021272	yes	20984	400	2327	23711
XLOC_024659	LSMD1	chr17:7759997-7816078	ENSG00000183011	ENST00000333775,ENST00000570555,ENST00000575071,ENST00000575208,ENST00000575771,ENST00000576384,ENST00000576861	LNCaP_CRYM	LNCaP_Empty	OK	267.377	306.59	0.197431	0.433405	0.5312	0.754811	no	31525	933	18059	50517
XLOC_037635	AP000351,3,DDT	chr22:24309088-24326106	ENSG00000099977,ENSG00000250470	ENST00000350608,ENST00000398344,ENST00000403754,ENST00000404092,ENST00000428792,ENST00000430101,ENST00000444947,ENST00000506097	LNCaP_CRYM	LNCaP_Empty	OK	179.038	306.586	0.776032	4.24948	5e-05	0.000607934	yes	15242	287	1	15530
XLOC_036058	SOD1	chr21:33031934-33041244	ENSG00000142168	ENST00000270142,ENST00000389995,ENST00000470944,ENST00000476106	LNCaP_CRYM	LNCaP_Empty	OK	267.648	305.878	0.192623	1.34289	0.05475	0.190234	no	31734	957	6970	39661
XLOC_022235	NUPR1	chr16:28548605-28550495	ENSG00000176046	ENST00000324873,ENST00000395641,ENST00000567646	LNCaP_CRYM	LNCaP_Empty	OK	199.748	305.684	0.613855	3.90838	5e-05	0.000607934	yes	18082	337	1	18420
XLOC_046746	VDAC1	chr5:133307603-133340824	ENSG00000213585	ENST00000265333,ENST00000395044,ENST00000395047,ENST00000425992,ENST00000466080,ENST00000489906,ENST00000492324	LNCaP_CRYM	LNCaP_Empty	OK	210.71	305.244	0.534705	3.64411	5e-05	0.000607934	yes	19842	374	1	20217
XLOC_014470	ANAPC7,ARPC3,RP11-478C19,2	chr12:110810704-110888227	ENSG00000111229,ENSG00000196510,ENSG00000258210	ENST00000228825,ENST00000426440,ENST00000450008,ENST00000452721,ENST00000455511,ENST00000464697,ENST00000467622,ENST00000471602,ENST00000471641,ENST00000475777,ENST00000476566,ENST00000481473,ENST00000486321,ENST00000546720,ENST00000547199,ENST00000547365,ENST00000548234,ENST00000548878,ENST00000549408,ENST00000550231,ENST00000552087,ENST00000552170	LNCaP_CRYM	LNCaP_Empty	OK	242.158	303.211	0.324377	1.62454	0.01375	0.0678975	no	26242	577	4925	31744
XLOC_008427	CD81	chr11:2349978-2418649	ENSG00000110651	ENST00000263645,ENST00000381036,ENST00000464784,ENST00000468153,ENST00000475945,ENST00000481386,ENST00000481687,ENST00000492252,ENST00000492627,ENST00000493525,ENST00000524805,ENST00000526072,ENST00000527343,ENST00000530239,ENST00000530648,ENST00000531840,ENST00000533417	LNCaP_CRYM	LNCaP_Empty	OK	282.299	302.328	0.0988881	0.619274	0.373	0.623267	no	36253	1762	15036	53051
XLOC_059250	SET	chr9:131445702-131458681	ENSG00000119335	ENST00000322030,ENST00000372688,ENST00000372692,ENST00000409104,ENST00000454747,ENST00000466009,ENST00000477806,ENST00000480217,ENST00000480536,ENST00000485056	LNCaP_CRYM	LNCaP_Empty	OK	267.945	300.958	0.167622	0.714271	0.27325	0.524338	no	32866	1106	13091	47063
XLOC_001165	PRKACB	chr1:84543744-84704181	ENSG00000142875	ENST00000370680,ENST00000370682,ENST00000370684,ENST00000370685,ENST00000370688,ENST00000370689,ENST00000394838,ENST00000394839,ENST00000413538,ENST00000417530,ENST00000432111,ENST00000436133,ENST00000446538,ENST00000450730,ENST00000467507,ENST00000470673	LNCaP_CRYM	LNCaP_Empty	OK	395.979	300.858	-0.396337	-1.93347	0.0049	0.0304708	yes	23695	372	3999	28066
XLOC_019035	RAB11A	chr15:65903703-66184329	ENSG00000103769	ENST00000261890,ENST00000435304,ENST00000563580,ENST00000564910,ENST00000565075,ENST00000566233,ENST00000567671,ENST00000568850,ENST00000569304,ENST00000569896	LNCaP_CRYM	LNCaP_Empty	OK	256.151	299.686	0.226455	0.894654	0.2018	0.44564	no	30231	816	11258	42305
XLOC_047853	PRICKLE4,TOMM6	chr6:41737913-41863099	ENSG00000124593,ENSG00000214736	ENST00000335515,ENST00000359201,ENST00000394259,ENST00000394260,ENST00000394263,ENST00000398881,ENST00000398884,ENST00000456057,ENST00000458694,ENST00000463606,ENST00000483200,ENST00000487182	LNCaP_CRYM	LNCaP_Empty	OK	251.894	298.934	0.247009	1.43581	0.0395	0.150973	no	29322	747	6353	36422
XLOC_060354	TXN	chr9:113006090-113018920	ENSG00000136810	ENST00000374515,ENST00000374517,ENST00000487892	LNCaP_CRYM	LNCaP_Empty	OK	229.515	298.458	0.378941	2.64706	5e-05	0.000607934	yes	24306	504	1	24811
XLOC_034821	RPN2	chr20:35729628-35870059	ENSG00000118705	ENST00000237530,ENST00000373622,ENST00000373632,ENST00000437329,ENST00000456102,ENST00000456400,ENST00000462163,ENST00000470352	LNCaP_CRYM	LNCaP_Empty	OK	212.924	296.99	0.480074	2.18694	0.0021	0.0153787	yes	21201	416	3430	25047
XLOC_056829	GRINA	chr8:145051320-145101933	ENSG00000178719	ENST00000313269,ENST00000395068,ENST00000525513,ENST00000527194,ENST00000529301,ENST00000530898,ENST00000531992,ENST00000533044,ENST00000533377,ENST00000534791	LNCaP_CRYM	LNCaP_Empty	OK	313.957	296.282	-0.0835929	-0.416452	0.5536	0.769727	no	37041	1966	18513	57520
XLOC_034175	FN1	chr2:216225162-216300895	ENSG00000115414	ENST00000323926,ENST00000336916,ENST00000345488,ENST00000346544,ENST00000354785,ENST00000356005,ENST00000357009,ENST00000357867,ENST00000359671,ENST00000421182,ENST00000426059,ENST00000432072,ENST00000438981,ENST00000443816,ENST00000446046,ENST00000456923,ENST00000461974,ENST00000469569,ENST00000471193,ENST00000473614,ENST00000474036,ENST00000480024,ENST00000480737,ENST00000485567,ENST00000490833…	LNCaP_CRYM	LNCaP_Empty	OK	118.199	296.088	1.32481	4.07054	5e-05	0.000607934	yes	9411	217	1	9629
XLOC_014576	SRSF9	chr12:120899470-120907596	ENSG00000111786	ENST00000229390,ENST00000546942,ENST00000548326,ENST00000548792,ENST00000550458,ENST00000603963	LNCaP_CRYM	LNCaP_Empty	OK	209.805	294.713	0.490261	2.17887	0.00195	0.0144648	yes	20934	415	3387	24736
XLOC_049246	ATP6V1G2,ATP6V1G2-DDX39B,DDX39B,SNORD84	chr6:31496493-31526606	ENSG00000213760,ENSG00000198563,ENSG00000254870,ENSG00000265236	ENST00000303892,ENST00000376151,ENST00000376177,ENST00000376185,ENST00000396172,ENST00000415099,ENST00000415382,ENST00000417023,ENST00000417556,ENST00000418897,ENST00000419020,ENST00000419338,ENST00000427214,ENST00000428098,ENST00000428450,ENST00000431908,ENST00000449074,ENST00000449757,ENST00000453105,ENST00000456662,ENST00000456976,ENST00000458640,ENST00000462256,ENST00000462421,ENST00000474961…	LNCaP_CRYM	LNCaP_Empty	OK	277.184	294.543	0.0876314	0.134314	0.75535	0.886329	no	36835	2000	22624	61459
XLOC_045556	ERGIC1	chr5:172261277-172379688	ENSG00000113719	ENST00000326654,ENST00000393784,ENST00000518247,ENST00000519567,ENST00000519796,ENST00000519860,ENST00000520326,ENST00000520399,ENST00000520642,ENST00000521392,ENST00000523215,ENST00000523291,ENST00000523366,ENST00000523650	LNCaP_CRYM	LNCaP_Empty	OK	254.264	294.248	0.210703	1.23426	0.0475	0.17125	no	30923	910	6697	38530
XLOC_045244	MATR3	chr5:138282408-138667360	ENSG00000015479	ENST00000361059,ENST00000394800,ENST00000394805,ENST00000448190,ENST00000502394,ENST00000502422,ENST00000502499,ENST00000502929,ENST00000502944,ENST00000503340,ENST00000503811,ENST00000504023,ENST00000504045,ENST00000504203,ENST00000504311,ENST00000504643,ENST00000505016,ENST00000505522,ENST00000505625,ENST00000506147,ENST00000506188,ENST00000507197,ENST00000507692,ENST00000507860,ENST00000508689…	LNCaP_CRYM	LNCaP_Empty	OK	310.421	293.544	-0.0806464	-0.375442	0.57175	0.781811	no	37183	2065	18877	58125
XLOC_061119	SAT1	chrX:23801289-23804343	ENSG00000130066	ENST00000379251,ENST00000379253,ENST00000379254,ENST00000379270,ENST00000462639,ENST00000463236,ENST00000474223,ENST00000487713,ENST00000489394	LNCaP_CRYM	LNCaP_Empty	OK	180.596	293.157	0.69891	4.56252	5e-05	0.000607934	yes	16486	317	1	16804
XLOC_019208	MORF4L1	chr15:79051544-79190475	ENSG00000185787	ENST00000331268,ENST00000379535,ENST00000426013,ENST00000557961,ENST00000558502,ENST00000558522,ENST00000558539,ENST00000558746,ENST00000558830,ENST00000558893,ENST00000558923,ENST00000559158,ENST00000559244,ENST00000559258,ENST00000559345,ENST00000559619,ENST00000559690,ENST00000559697,ENST00000559751,ENST00000559930,ENST00000560422,ENST00000560710,ENST00000561171	LNCaP_CRYM	LNCaP_Empty	OK	277.341	291.038	0.0695493	0.433818	0.5378	0.759249	no	37784	2447	18200	58431
XLOC_012455	RPS26	chr12:56435636-56438116	ENSG00000197728	ENST00000356464,ENST00000548590,ENST00000552361	LNCaP_CRYM	LNCaP_Empty	OK	201.303	290.776	0.530539	3.64869	5e-05	0.000607934	yes	19951	394	1	20346
XLOC_044420	SUB1	chr5:32531738-32604185	ENSG00000113387	ENST00000265073,ENST00000502453,ENST00000502897,ENST00000504016,ENST00000504789,ENST00000506237,ENST00000510442,ENST00000511175,ENST00000511615,ENST00000511988,ENST00000512913,ENST00000513013,ENST00000515355	LNCaP_CRYM	LNCaP_Empty	OK	277.786	289.435	0.0592633	0.351386	0.62005	0.812319	no	38336	2819	19813	60968
XLOC_013095	AL021546,6,COX6A1,GATC	chr12:120875892-120899389	ENSG00000111775,ENSG00000257218,ENSG00000111780	ENST00000229379,ENST00000229384,ENST00000548171,ENST00000549525,ENST00000550009,ENST00000551765,ENST00000551806	LNCaP_CRYM	LNCaP_Empty	OK	236.758	289.392	0.289613	1.67869	0.01615	0.0770924	no	27597	676	5113	33386
XLOC_023151	CHD3	chr17:7759997-7816078	ENSG00000170004	ENST00000330494,ENST00000358181,ENST00000380358,ENST00000439235,ENST00000449744,ENST00000452447,ENST00000466233,ENST00000470531,ENST00000473376,ENST00000479080,ENST00000481999,ENST00000570758,ENST00000571249,ENST00000572579,ENST00000572750,ENST00000573936,ENST00000574022	LNCaP_CRYM	LNCaP_Empty	OK	365.69	289.031	-0.339398	-0.215014	0.7205	0.869251	no	25715	452	21866	48033
XLOC_049260	RNU6-850P	chr6:31707724-31745108	ENSG00000252743	ENST00000516934	LNCaP_CRYM	LNCaP_Empty	OK	207.953	287.481	0.467207	0.214391	0.81665	0.913832	no	21553	438	24022	46013
XLOC_043470	PIGY,PYURF	chr4:89442135-89629693	ENSG00000145337,ENSG00000255072	ENST00000273968,ENST00000527353	LNCaP_CRYM	LNCaP_Empty	OK	232.448	286.843	0.303353	0.558066	0.4299	0.675632	no	27031	655	16123	43809
XLOC_027191	CYB5A	chr18:71920529-71966299	ENSG00000166347	ENST00000299438,ENST00000340533,ENST00000397914,ENST00000494131,ENST00000579064,ENST00000580678,ENST00000583418	LNCaP_CRYM	LNCaP_Empty	OK	206.195	286.741	0.475739	2.9082	5e-05	0.000607934	yes	21300	431	1	21732
XLOC_040237	TKT	chr3:53258722-53290068	ENSG00000163931	ENST00000296289,ENST00000423516,ENST00000423525,ENST00000450814,ENST00000460243,ENST00000460343,ENST00000461139,ENST00000462138,ENST00000466765,ENST00000469678,ENST00000472528,ENST00000483706,ENST00000487660,ENST00000494523	LNCaP_CRYM	LNCaP_Empty	OK	207.635	286.513	0.464551	2.88799	5e-05	0.000607934	yes	21629	441	1	22071
XLOC_001850	FDPS	chr1:155278538-155300905	ENSG00000160752	ENST00000356657,ENST00000368356,ENST00000447866,ENST00000461507,ENST00000465559,ENST00000467076,ENST00000468479,ENST00000470171,ENST00000471117,ENST00000474345,ENST00000477057,ENST00000487002,ENST00000489003,ENST00000489324,ENST00000490140,ENST00000491013,ENST00000492244,ENST00000492887,ENST00000495308	LNCaP_CRYM	LNCaP_Empty	OK	151.624	285.725	0.914126	4.44673	5e-05	0.000607934	yes	13305	276	1	13582
XLOC_023687	PSMB3	chr17:36908988-36920484	ENSG00000108294	ENST00000225426,ENST00000579088,ENST00000579729,ENST00000581388,ENST00000583873,ENST00000584662	LNCaP_CRYM	LNCaP_Empty	OK	206.611	284.684	0.462441	2.94345	0.0001	0.00114582	yes	21698	444	2104	24246
XLOC_032414	ODC1	chr2:10580064-10588630	ENSG00000115758	ENST00000234111,ENST00000405333,ENST00000443218,ENST00000446285	LNCaP_CRYM	LNCaP_Empty	OK	199.599	283.114	0.504277	3.48753	5e-05	0.000607934	yes	20575	420	1	20996
XLOC_000530	ATPIF1	chr1:28562619-28573417	ENSG00000130770	ENST00000335514,ENST00000465645,ENST00000468425,ENST00000497986	LNCaP_CRYM	LNCaP_Empty	OK	245.51	282.257	0.201228	1.03562	0.1388	0.353949	no	31328	995	9582	41905
XLOC_053485	GNB2	chr7:100271153-100276797	ENSG00000172354	ENST00000303210,ENST00000393924,ENST00000393926,ENST00000412215,ENST00000419828,ENST00000424361,ENST00000427895,ENST00000431068,ENST00000436220,ENST00000451587,ENST00000469287,ENST00000470354,ENST00000480159	LNCaP_CRYM	LNCaP_Empty	OK	221.409	281.99	0.34893	2.22536	0.00155	0.0120312	yes	25367	582	3245	29194
XLOC_029580	FBL	chr19:40325084-40337056	ENSG00000105202	ENST00000221801,ENST00000593503,ENST00000594309,ENST00000594443,ENST00000595545,ENST00000597224,ENST00000597634,ENST00000598417,ENST00000599134,ENST00000599159,ENST00000601274	LNCaP_CRYM	LNCaP_Empty	OK	187.899	280.448	0.577777	3.77928	5e-05	0.000607934	yes	18829	380	1	19210
XLOC_001521	PHGDH	chr1:120202420-120286838	ENSG00000092621	ENST00000369407,ENST00000369409,ENST00000462324,ENST00000469443,ENST00000482968,ENST00000493622,ENST00000496756	LNCaP_CRYM	LNCaP_Empty	OK	203.837	280.388	0.460009	3.18751	5e-05	0.000607934	yes	21757	453	1	22211
XLOC_035546	RBM39	chr20:34291530-34330234	ENSG00000131051	ENST00000253363,ENST00000338163,ENST00000361162,ENST00000374038,ENST00000397370,ENST00000403542,ENST00000412738,ENST00000416108,ENST00000416529,ENST00000425184,ENST00000426951,ENST00000429968,ENST00000433027,ENST00000434927,ENST00000442447,ENST00000444878,ENST00000448303,ENST00000449489,ENST00000453310,ENST00000455343,ENST00000461283,ENST00000461849,ENST00000463004,ENST00000463098,ENST00000465158…	LNCaP_CRYM	LNCaP_Empty	OK	295.097	280.351	-0.0739578	-0.335978	0.62535	0.81561	no	37566	2305	19903	59774
XLOC_014008	SNORD59A	chr12:57031958-57040256	ENSG00000207031	ENST00000384304	LNCaP_CRYM	LNCaP_Empty	OK	287.861	280.209	-0.0388677	-0.00168242	0.90105	0.950169	no	39459	3902	25912	69273
XLOC_025974	ARHGDIA	chr17:79825596-79829282	ENSG00000141522	ENST00000269321,ENST00000400721,ENST00000541078,ENST00000578351,ENST00000579121,ENST00000580033,ENST00000580685,ENST00000581876,ENST00000582309,ENST00000582520,ENST00000582984,ENST00000583111,ENST00000583499,ENST00000583791,ENST00000583868,ENST00000584397,ENST00000584461	LNCaP_CRYM	LNCaP_Empty	OK	264.381	278.759	0.0763953	0.21822	0.74495	0.881652	no	37420	2348	22384	62152
XLOC_028539	NDUFA3	chr19:54606035-54635150	ENSG00000170906	ENST00000303553,ENST00000391762,ENST00000391763,ENST00000391764,ENST00000417903,ENST00000419113,ENST00000420296,ENST00000422029,ENST00000451517,ENST00000471292,ENST00000480713,ENST00000482960,ENST00000484103,ENST00000485876	LNCaP_CRYM	LNCaP_Empty	OK	219.775	278.742	0.342904	1.35787	0.058	0.198332	no	25575	598	7100	33273
XLOC_028078	EIF3K	chr19:39109734-39127595	ENSG00000178982	ENST00000248342,ENST00000538434,ENST00000545173,ENST00000586513,ENST00000586932,ENST00000588299,ENST00000588422,ENST00000588934,ENST00000589307,ENST00000590134,ENST00000591409,ENST00000592558,ENST00000593062,ENST00000593149	LNCaP_CRYM	LNCaP_Empty	OK	214.394	278.201	0.375862	2.49774	0.0004	0.00387163	yes	24421	539	2595	27555
XLOC_058063	NDRG1	chr8:134249323-134314265	ENSG00000104419	ENST00000323851,ENST00000354944,ENST00000414097,ENST00000517331,ENST00000517599,ENST00000517745,ENST00000518010,ENST00000518066,ENST00000518094,ENST00000518176,ENST00000518480,ENST00000519228,ENST00000519278,ENST00000519580,ENST00000520230,ENST00000520943,ENST00000521026,ENST00000521414,ENST00000521438,ENST00000521544,ENST00000521664,ENST00000522377,ENST00000522476,ENST00000522665,ENST00000522738…	LNCaP_CRYM	LNCaP_Empty	OK	171.168	277.789	0.698573	3.16469	5e-05	0.000607934	yes	16490	336	1	16827
XLOC_003059	MRPL20,RN7SL657P	chr1:1334901-1342693	ENSG00000242485,ENSG00000264293	ENST00000344843,ENST00000477686,ENST00000482352,ENST00000487659,ENST00000492508,ENST00000493287,ENST00000582431	LNCaP_CRYM	LNCaP_Empty	OK	232.733	277.671	0.254703	1.44465	0.0399	0.152119	no	29016	790	6371	36177
XLOC_029229	LSM4	chr19:18417039-18434084	ENSG00000130520	ENST00000252816,ENST00000593564,ENST00000593829,ENST00000594828,ENST00000597776,ENST00000600289	LNCaP_CRYM	LNCaP_Empty	OK	162.881	277.58	0.76908	5.13247	5e-05	0.000607934	yes	15351	313	1	15665
XLOC_026134	ANKRD12,NDUFV2,RP11-21J18,1	chr18:9102627-9285983	ENSG00000101745,ENSG00000178127,ENSG00000265257	ENST00000262126,ENST00000318388,ENST00000359158,ENST00000383440,ENST00000400020,ENST00000400033,ENST00000465096,ENST00000474350,ENST00000474740,ENST00000483511,ENST00000497577,ENST00000540578,ENST00000546007,ENST00000577703,ENST00000577992,ENST00000578850,ENST00000579126,ENST00000581635,ENST00000581758,ENST00000583375,ENST00000585234	LNCaP_CRYM	LNCaP_Empty	OK	228.695	277.511	0.279119	1.54933	0.0194	0.0889884	no	28024	724	5341	34089
XLOC_048105	RNU6-1016P	chr6:76311224-76427997	ENSG00000252498	ENST00000516689	LNCaP_CRYM	LNCaP_Empty	OK	370.518	277.394	-0.417608	-0.12318	0.84035	0.924211	no	23001	379	24569	47949
XLOC_044008	HMGB2	chr4:174252845-174256276	ENSG00000164104	ENST00000296503,ENST00000438704,ENST00000446922,ENST00000506267,ENST00000511316	LNCaP_CRYM	LNCaP_Empty	OK	148.003	277.122	0.904898	6.24188	5e-05	0.000607934	yes	13415	283	1	13699
XLOC_031023	COX5B	chr2:98262502-98264846	ENSG00000135940	ENST00000258424,ENST00000464949,ENST00000491989,ENST00000494306	LNCaP_CRYM	LNCaP_Empty	OK	202.467	277.028	0.452346	3.16376	5e-05	0.000607934	yes	21982	467	1	22450
XLOC_026859	AC105247,1	chr18:20714527-21017925	ENSG00000222999	ENST00000411067	LNCaP_CRYM	LNCaP_Empty	OK	79.6393	276.976	1.79821	0.356391	0.57595	0.784229	no	7190	192	18966	26348
XLOC_025820	ATP5H	chr17:73028669-73061984	ENSG00000167863	ENST00000301587,ENST00000344546,ENST00000538432,ENST00000580649,ENST00000582341	LNCaP_CRYM	LNCaP_Empty	OK	224.345	276.209	0.300043	1.74981	0.01145	0.0586471	no	27159	684	4734	32577
XLOC_030845	TMSB10	chr2:85048773-85134132	ENSG00000034510	ENST00000233143	LNCaP_CRYM	LNCaP_Empty	OK	479.222	275.966	-0.796204	-5.52793	5e-05	0.000607934	yes	14979	187	1	15167
XLOC_027488	HNRNPM	chr19:8509650-8553998	ENSG00000099783	ENST00000325495,ENST00000348943,ENST00000593293,ENST00000594907,ENST00000596295,ENST00000596984,ENST00000597081,ENST00000597270,ENST00000597813,ENST00000598367,ENST00000598603,ENST00000598999,ENST00000600092,ENST00000600806,ENST00000601645,ENST00000602219	LNCaP_CRYM	LNCaP_Empty	OK	262.358	274.639	0.0659983	0.233442	0.7355	0.876913	no	37961	2689	22191	62841
XLOC_003074	GNB1	chr1:1716722-1822495	ENSG00000078369	ENST00000378609,ENST00000434686,ENST00000437146,ENST00000439272,ENST00000461893,ENST00000471354,ENST00000472614,ENST00000607589	LNCaP_CRYM	LNCaP_Empty	OK	249.155	274.559	0.140075	0.523785	0.4608	0.702575	no	34196	1409	16711	52316
XLOC_029243	AC002985,3,COPE,HOMER3	chr19:19010322-19057640	ENSG00000051128,ENSG00000105669,ENSG00000268193	ENST00000221222,ENST00000262812,ENST00000349893,ENST00000351079,ENST00000355887,ENST00000392351,ENST00000433218,ENST00000539827,ENST00000542541,ENST00000593484,ENST00000593827,ENST00000594439,ENST00000594794,ENST00000595756,ENST00000595984,ENST00000596482,ENST00000596918,ENST00000597026,ENST00000597646,ENST00000598969,ENST00000599097,ENST00000599808,ENST00000599964,ENST00000600077,ENST00000600528…	LNCaP_CRYM	LNCaP_Empty	OK	228.761	274.515	0.263045	0.772218	0.278	0.529612	no	28662	770	13201	42633
XLOC_035846	PSMA7	chr20:60711790-60718496	ENSG00000101182	ENST00000370858,ENST00000370861,ENST00000370873,ENST00000442551,ENST00000484488,ENST00000486193	LNCaP_CRYM	LNCaP_Empty	OK	209.042	273.819	0.389429	2.67059	0.00035	0.00344949	yes	23959	531	2547	27037
XLOC_033956	AC018867,2	chr2:187350882-187374094	ENSG00000268846	ENST00000595956	LNCaP_CRYM	LNCaP_Empty	OK	229.673	273.248	0.25063	0.220758	0.7513	0.884568	no	29175	815	22535	52525
XLOC_023113	C17orf49,RNASEK,RNASEK-C17orf49	chr17:6757179-6922978	ENSG00000258315,ENSG00000219200,ENSG00000161939	ENST00000439424,ENST00000546395,ENST00000546495,ENST00000546760,ENST00000547302,ENST00000547709,ENST00000547747,ENST00000547863,ENST00000548577,ENST00000549393,ENST00000549775,ENST00000549857,ENST00000550038,ENST00000552039,ENST00000552176,ENST00000552321,ENST00000552402,ENST00000552775,ENST00000552842,ENST00000570898,ENST00000575822,ENST00000607564	LNCaP_CRYM	LNCaP_Empty	OK	223.063	272.922	0.29104	1.76116	0.013	0.0649759	no	27548	707	4858	33113
XLOC_041815	MIR4449	chr4:53578596-53586998	ENSG00000264585	ENST00000578365	LNCaP_CRYM	LNCaP_Empty	OK	156.756	271.897	0.794536	0.0798094	0.6783	0.845678	no	14997	312	21006	36315
XLOC_004653	CERS2	chr1:150898738-150948010	ENSG00000143418	ENST00000271688,ENST00000345896,ENST00000361419,ENST00000368949,ENST00000368954,ENST00000421609,ENST00000457392,ENST00000460664,ENST00000482825,ENST00000558062,ENST00000559020,ENST00000559660,ENST00000560793,ENST00000561294	LNCaP_CRYM	LNCaP_Empty	OK	298.473	271.563	-0.136312	-0.295445	0.66595	0.838565	no	34394	1339	20757	56490
XLOC_011394	TMEM123	chr11:102267062-102369532	ENSG00000152558	ENST00000361236,ENST00000398136,ENST00000525577,ENST00000526676,ENST00000528969,ENST00000529492,ENST00000531103,ENST00000532161	LNCaP_CRYM	LNCaP_Empty	OK	194.285	270.834	0.479238	2.43204	0.00095	0.00805777	yes	21216	454	2987	24657
XLOC_002697	H3F3A	chr1:226248412-226259702	ENSG00000163041	ENST00000366813,ENST00000366814,ENST00000366815,ENST00000366816	LNCaP_CRYM	LNCaP_Empty	OK	296.621	270.745	-0.131687	-0.923292	0.1899	0.429583	no	34630	1385	10981	46996
XLOC_025294	ACLY	chr17:40023160-40086795	ENSG00000131473	ENST00000352035,ENST00000353196,ENST00000393896,ENST00000537919,ENST00000588547,ENST00000588779,ENST00000590151,ENST00000590735,ENST00000590770,ENST00000592970	LNCaP_CRYM	LNCaP_Empty	OK	137.794	270.381	0.972483	4.35383	5e-05	0.000607934	yes	12556	277	1	12834
XLOC_016429	KIAA0391,PSMA6	chr14:35514112-35786699	ENSG00000100890,ENSG00000100902,ENSG00000258790	ENST00000250377,ENST00000261479,ENST00000321130,ENST00000534898,ENST00000540871,ENST00000553688,ENST00000553809,ENST00000554457,ENST00000554541,ENST00000554620,ENST00000554843,ENST00000554961,ENST00000555050,ENST00000555764,ENST00000556167,ENST00000556221,ENST00000556506,ENST00000557404,ENST00000557565,ENST00000603544,ENST00000603588,ENST00000603611,ENST00000604073,ENST00000604948,ENST00000605201…	LNCaP_CRYM	LNCaP_Empty	OK	197.413	269.901	0.451216	1.88966	0.00905	0.0490182	yes	22021	480	4497	26998
XLOC_060714	DPP7	chr9:140004993-140009629	ENSG00000176978	ENST00000371579,ENST00000460830,ENST00000463619,ENST00000470766,ENST00000472306,ENST00000473532,ENST00000473703,ENST00000478597,ENST00000482088,ENST00000483783,ENST00000485456,ENST00000491807,ENST00000497375	LNCaP_CRYM	LNCaP_Empty	OK	238.058	269.765	0.180388	1.02719	0.14495	0.36404	no	32265	1145	9737	43147
XLOC_034962	SNORD12	chr20:47835883-47905797	ENSG00000212304	ENST00000391002	LNCaP_CRYM	LNCaP_Empty	OK	248.486	269.422	0.116701	0.024665	0.9466	0.969795	no	35382	1685	26947	64014
XLOC_000587	EIF3I	chr1:32674694-32697205	ENSG00000084623	ENST00000355082,ENST00000373586,ENST00000471486,ENST00000474371,ENST00000483517,ENST00000489353	LNCaP_CRYM	LNCaP_Empty	OK	196.379	269.004	0.453988	2.91413	5e-05	0.000607934	yes	21935	478	1	22414
XLOC_054578	SEC61G	chr7:54819942-54872621	ENSG00000132432	ENST00000352861,ENST00000395535,ENST00000415949,ENST00000450622,ENST00000460484,ENST00000461536,ENST00000480303	LNCaP_CRYM	LNCaP_Empty	OK	164.617	268.577	0.706224	4.85001	5e-05	0.000607934	yes	16364	343	1	16708
XLOC_037420	AL022328,1	chr22:50713407-50746056	ENSG00000268427	ENST00000595015	LNCaP_CRYM	LNCaP_Empty	OK	92.7591	268.127	1.53135	0.966635	0.14895	0.37008	no	8328	221	9851	18400
XLOC_010609	MTCH2	chr11:47638866-47664175	ENSG00000109919	ENST00000302503,ENST00000525649,ENST00000530428,ENST00000533571,ENST00000534074,ENST00000539759,ENST00000542981	LNCaP_CRYM	LNCaP_Empty	OK	153.556	267.579	0.801201	4.54875	5e-05	0.000607934	yes	14892	314	1	15207
XLOC_014774	SAP18	chr13:21714652-21723221	ENSG00000150459	ENST00000382533,ENST00000450573,ENST00000467636,ENST00000471009,ENST00000485646,ENST00000492245	LNCaP_CRYM	LNCaP_Empty	OK	217.236	266.999	0.297569	1.71403	0.01415	0.0694625	no	27267	708	4957	32932
XLOC_001725	PSMD4	chr1:151227178-151239955	ENSG00000159352	ENST00000368881,ENST00000368884,ENST00000427779,ENST00000437736,ENST00000445776,ENST00000453615,ENST00000461434,ENST00000462970,ENST00000469786,ENST00000470396,ENST00000476855,ENST00000491857	LNCaP_CRYM	LNCaP_Empty	OK	264.842	266.917	0.0112594	0.0517167	0.9402	0.967091	no	40934	8400	26804	76138
XLOC_032744	C2orf61,CALM2,RP11-761B3,1	chr2:47126413-47403740	ENSG00000143933,ENSG00000239605,ENSG00000273269	ENST00000272298,ENST00000294947,ENST00000409563,ENST00000422269,ENST00000432899,ENST00000445927,ENST00000449846,ENST00000456319,ENST00000460218,ENST00000464527,ENST00000482532,ENST00000482548,ENST00000484408,ENST00000489742,ENST00000496939	LNCaP_CRYM	LNCaP_Empty	OK	251.49	266.55	0.0839051	0.467604	0.5064	0.737676	no	37028	2271	17572	56871
XLOC_029764	AP2S1	chr19:47341392-47354249	ENSG00000042753	ENST00000263270,ENST00000352203,ENST00000593442,ENST00000597020,ENST00000597421,ENST00000598027,ENST00000599990,ENST00000600964,ENST00000601498,ENST00000601649	LNCaP_CRYM	LNCaP_Empty	OK	163.693	265.436	0.69737	3.33249	5e-05	0.000607934	yes	16505	352	1	16858
XLOC_013349	MRPL51	chr12:6601149-6641121	ENSG00000111639	ENST00000229238,ENST00000537701,ENST00000538814,ENST00000540949,ENST00000543164,ENST00000543703,ENST00000543959	LNCaP_CRYM	LNCaP_Empty	OK	215.463	264.883	0.297914	1.03066	0.144	0.362541	no	27252	715	9714	37681
XLOC_046769	H2AFY	chr5:134363325-134736986	ENSG00000113648	ENST00000304332,ENST00000312469,ENST00000360597,ENST00000423969,ENST00000451949,ENST00000504197,ENST00000505827,ENST00000506218,ENST00000506532,ENST00000506671,ENST00000507868,ENST00000508120,ENST00000508785,ENST00000508962,ENST00000510038,ENST00000511494,ENST00000511689,ENST00000512507,ENST00000513210,ENST00000513268	LNCaP_CRYM	LNCaP_Empty	OK	205.878	264.848	0.363375	1.91683	0.00585	0.0352277	yes	24870	597	4125	29592
XLOC_019203	PSMA4	chr15:78832746-78841604	ENSG00000041357	ENST00000044462,ENST00000413382,ENST00000557929,ENST00000558094,ENST00000558281,ENST00000558341,ENST00000558635,ENST00000558639,ENST00000559082,ENST00000559146,ENST00000559154,ENST00000559365,ENST00000559437,ENST00000559906,ENST00000559934,ENST00000559948,ENST00000560033,ENST00000560099,ENST00000560217,ENST00000560737,ENST00000560842	LNCaP_CRYM	LNCaP_Empty	OK	252.6	262.644	0.056254	0.373921	0.5986	0.798796	no	38474	3146	19390	61010
XLOC_029400	AC007773,1	chr19:32836499-32878573	ENSG00000263960	ENST00000581176	LNCaP_CRYM	LNCaP_Empty	OK	316.323	261.55	-0.27431	-0.104809	0.67325	0.842638	no	28204	647	20892	49743
XLOC_052780	CBX3	chr7:26229546-26252976	ENSG00000122565	ENST00000337620,ENST00000396386,ENST00000409747,ENST00000456948,ENST00000462165,ENST00000481057,ENST00000481300,ENST00000497498	LNCaP_CRYM	LNCaP_Empty	OK	220.48	260.195	0.23895	0.706768	0.3065	0.56138	no	29678	917	13772	44367
XLOC_009326	NDUFV1	chr11:67374322-67380006	ENSG00000167792	ENST00000322776,ENST00000415352,ENST00000524838,ENST00000524876,ENST00000525086,ENST00000526138,ENST00000526169,ENST00000526770,ENST00000527355,ENST00000527923,ENST00000528314,ENST00000528328,ENST00000528377,ENST00000528548,ENST00000529867,ENST00000529927,ENST00000530014,ENST00000530103,ENST00000530638,ENST00000531250,ENST00000532244,ENST00000532260,ENST00000532303,ENST00000532343,ENST00000533075…	LNCaP_CRYM	LNCaP_Empty	OK	234.526	259.969	0.148593	0.875927	0.2162	0.462974	no	33795	1408	11587	46790
XLOC_009235	TM7SF2,VPS51	chr11:64851694-64883856	ENSG00000149809,ENSG00000149823	ENST00000279263,ENST00000279281,ENST00000345348,ENST00000524690,ENST00000524986,ENST00000525385,ENST00000526048,ENST00000526085,ENST00000526578,ENST00000526809,ENST00000526856,ENST00000527646,ENST00000527851,ENST00000527968,ENST00000528026,ENST00000528050,ENST00000528588,ENST00000528802,ENST00000529180,ENST00000529233,ENST00000529292,ENST00000529414,ENST00000529601,ENST00000530650,ENST00000530673…	LNCaP_CRYM	LNCaP_Empty	OK	272.687	259.785	-0.069927	-0.36569	0.6105	0.80626	no	37763	2587	19628	59978
XLOC_026586	CNDP2	chr18:72163050-72188366	ENSG00000133313	ENST00000324262,ENST00000324301,ENST00000577355,ENST00000577409,ENST00000577600,ENST00000577669,ENST00000579583,ENST00000579624,ENST00000579847,ENST00000580229,ENST00000580672,ENST00000581272,ENST00000581513,ENST00000581600,ENST00000581912,ENST00000582260,ENST00000582589,ENST00000582620,ENST00000582666,ENST00000583203,ENST00000583216,ENST00000583399,ENST00000583695,ENST00000583785,ENST00000583938…	LNCaP_CRYM	LNCaP_Empty	OK	243.418	259.403	0.0917642	0.432196	0.5228	0.749119	no	36617	2162	17875	56654
XLOC_040713	CNBP	chr3:128888326-128902765	ENSG00000169714	ENST00000422453,ENST00000441626,ENST00000446936,ENST00000451728,ENST00000500450,ENST00000502372,ENST00000502976,ENST00000504813,ENST00000507573,ENST00000512338	LNCaP_CRYM	LNCaP_Empty	OK	208.249	259.284	0.31622	2.14396	0.0018	0.013538	yes	26514	697	3345	30556
XLOC_031662	HNRNPA3,MIR4444-2	chr2:177855235-178088686	ENSG00000170144,ENSG00000263721	ENST00000392524,ENST00000411529,ENST00000432457,ENST00000435711,ENST00000483137,ENST00000581696	LNCaP_CRYM	LNCaP_Empty	OK	176.202	259.271	0.55723	2.79242	5e-05	0.000607934	yes	19280	423	1	19704
XLOC_013909	KRT8	chr12:53290976-53346686	ENSG00000170421	ENST00000293308,ENST00000546542,ENST00000546583,ENST00000546826,ENST00000546897,ENST00000546900,ENST00000546921,ENST00000547031,ENST00000547176,ENST00000547413,ENST00000548998,ENST00000549176,ENST00000549198,ENST00000550170,ENST00000551318,ENST00000552150,ENST00000552551,ENST00000552877	LNCaP_CRYM	LNCaP_Empty	OK	251.306	259.064	0.0438602	0.171461	0.81015	0.910642	no	39167	3865	23861	66893
XLOC_053852	ADCK2,NDUFB2	chr7:140218219-140624612	ENSG00000133597,ENSG00000090266	ENST00000072869,ENST00000247866,ENST00000460088,ENST00000461457,ENST00000462847,ENST00000464564,ENST00000464566,ENST00000465506,ENST00000471136,ENST00000472695,ENST00000473512,ENST00000475276,ENST00000476181,ENST00000476279,ENST00000476470,ENST00000476491,ENST00000479181,ENST00000482954,ENST00000483369,ENST00000498423	LNCaP_CRYM	LNCaP_Empty	OK	192.525	258.694	0.426204	1.96185	0.00495	0.0307281	yes	22739	523	4012	27274
XLOC_050402	PSMB1	chr6:170844204-170862429	ENSG00000008018	ENST00000262193,ENST00000462957	LNCaP_CRYM	LNCaP_Empty	OK	220.316	258.416	0.23012	1.60688	0.0226	0.0985457	no	30074	960	5527	36561
XLOC_009273	BANF1	chr11:65764015-65771620	ENSG00000175334	ENST00000312175,ENST00000445560,ENST00000524628,ENST00000524663,ENST00000527348,ENST00000528648,ENST00000530204,ENST00000533166	LNCaP_CRYM	LNCaP_Empty	OK	171.5	258.226	0.590426	3.38138	5e-05	0.000607934	yes	18551	406	1	18958
XLOC_004831	HDGF	chr1:156711780-156770610	ENSG00000143321	ENST00000357325,ENST00000368206,ENST00000368209,ENST00000416666,ENST00000465180,ENST00000469145,ENST00000471377,ENST00000477306,ENST00000482651,ENST00000495212,ENST00000537739	LNCaP_CRYM	LNCaP_Empty	OK	205.714	257.538	0.324149	1.73664	0.0141	0.0692731	no	26253	687	4952	31892
XLOC_059051	RAD23B	chr9:110045417-110094475	ENSG00000119318	ENST00000358015,ENST00000416373,ENST00000419616,ENST00000442587,ENST00000457811	LNCaP_CRYM	LNCaP_Empty	OK	210.162	257.195	0.291362	1.8875	0.0066	0.038862	yes	27536	748	4204	32488
XLOC_036639	CBS	chr21:44473300-44497053	ENSG00000160200	ENST00000352178,ENST00000359624,ENST00000398158,ENST00000398165,ENST00000398168,ENST00000430013,ENST00000441030,ENST00000451248,ENST00000458223,ENST00000461686,ENST00000462349,ENST00000465732,ENST00000470912,ENST00000478709,ENST00000486098,ENST00000488526,ENST00000491776,ENST00000496485,ENST00000544202	LNCaP_CRYM	LNCaP_Empty	OK	225.64	256.998	0.187733	1.06484	0.1248	0.330632	no	31960	1158	9163	42281
XLOC_057162	NKX3-1	chr8:23536175-23540440	ENSG00000167034	ENST00000380871,ENST00000523261	LNCaP_CRYM	LNCaP_Empty	OK	64.5414	256.146	1.98867	11.0044	5e-05	0.000607934	yes	6665	197	1	6863
XLOC_009966	CHEK1,STT3A	chr11:125439111-125551018	ENSG00000149554,ENSG00000134910	ENST00000278916,ENST00000392708,ENST00000427383,ENST00000428830,ENST00000438015,ENST00000498122,ENST00000524639,ENST00000524737,ENST00000525396,ENST00000525431,ENST00000525652,ENST00000525946,ENST00000526213,ENST00000526364,ENST00000526726,ENST00000526937,ENST00000527013,ENST00000527456,ENST00000527606,ENST00000528276,ENST00000528761,ENST00000529196,ENST00000529886,ENST00000531001,ENST00000531062…	LNCaP_CRYM	LNCaP_Empty	OK	218.27	256.135	0.230788	0.721436	0.2983	0.552328	no	30043	968	13601	44612
XLOC_010906	PPP1R14B,RP11-783K16,13	chr11:64011949-64016966	ENSG00000173457,ENSG00000257086	ENST00000309318,ENST00000392210,ENST00000542235,ENST00000545800	LNCaP_CRYM	LNCaP_Empty	OK	222.177	255.317	0.20058	1.30534	0.063	0.209489	no	31363	1103	7273	39739
XLOC_044285	CCT5,CTD-2256P15,1	chr5:10223646-10267258	ENSG00000150753,ENSG00000248968	ENST00000280326,ENST00000423695,ENST00000503026,ENST00000503454,ENST00000506600,ENST00000508451,ENST00000509846,ENST00000509915,ENST00000510326,ENST00000511700,ENST00000511995,ENST00000512975,ENST00000514674,ENST00000515390,ENST00000515676	LNCaP_CRYM	LNCaP_Empty	OK	187.152	254.292	0.44228	2.21822	0.0016	0.0123574	yes	22265	515	3262	26042
XLOC_000817	AKR1A1	chr1:46016214-46035721	ENSG00000117448	ENST00000351829,ENST00000372070,ENST00000434299,ENST00000471651,ENST00000473038,ENST00000475919,ENST00000475985,ENST00000476957,ENST00000481885,ENST00000487654,ENST00000495913,ENST00000496999,ENST00000497973	LNCaP_CRYM	LNCaP_Empty	OK	236.858	254.028	0.100964	0.487713	0.48545	0.722036	no	36153	2024	17151	55328
XLOC_013097	RNF10	chr12:120941076-121015397	ENSG00000022840	ENST00000325954,ENST00000366112,ENST00000413266,ENST00000535395,ENST00000535417,ENST00000535470,ENST00000536869,ENST00000537376,ENST00000537740,ENST00000537997,ENST00000538254,ENST00000538796,ENST00000539486,ENST00000540046,ENST00000542207,ENST00000542438,ENST00000542701,ENST00000543578,ENST00000543675,ENST00000543757,ENST00000544124,ENST00000544805,ENST00000545419,ENST00000546262,ENST00000551139	LNCaP_CRYM	LNCaP_Empty	OK	192.367	254.006	0.400999	1.31839	0.05735	0.196701	no	23541	565	7070	31176
XLOC_062993	MORF4L2	chrX:102930423-102946700	ENSG00000123562	ENST00000360458,ENST00000418819,ENST00000422154,ENST00000422355,ENST00000423833,ENST00000433176,ENST00000441076,ENST00000451301,ENST00000467755,ENST00000474653,ENST00000488331,ENST00000492116,ENST00000498064	LNCaP_CRYM	LNCaP_Empty	OK	233.617	253.511	0.117903	0.676662	0.2897	0.543003	no	35324	1775	13448	50547
XLOC_027282	MIR4745,PTBP1	chr19:797074-812327	ENSG00000011304,ENSG00000265767	ENST00000349038,ENST00000350092,ENST00000356948,ENST00000394601,ENST00000577608,ENST00000585535,ENST00000585856,ENST00000585932,ENST00000585956,ENST00000586481,ENST00000586944,ENST00000587094,ENST00000587136,ENST00000587191,ENST00000589569,ENST00000589575,ENST00000589770,ENST00000589883,ENST00000590887,ENST00000592113,ENST00000592804	LNCaP_CRYM	LNCaP_Empty	OK	196.35	252.775	0.364427	1.07887	0.11745	0.317823	no	24833	626	8933	34392
XLOC_039551	PSMD2	chr3:183851806-184402546	ENSG00000175166	ENST00000310118,ENST00000417952,ENST00000432855,ENST00000433010,ENST00000435761,ENST00000439383,ENST00000445558,ENST00000459910,ENST00000460628,ENST00000463602,ENST00000466987,ENST00000473991,ENST00000476461,ENST00000485937,ENST00000487475,ENST00000488085,ENST00000491149,ENST00000491494,ENST00000492191,ENST00000496925	LNCaP_CRYM	LNCaP_Empty	OK	213.123	252.726	0.245885	0.459216	0.4915	0.72675	no	29361	918	17282	47561
XLOC_011616	AP000758,1	chr11:120207786-120360645	ENSG00000269601	ENST00000595283	LNCaP_CRYM	LNCaP_Empty	OK	221.773	252.551	0.187492	0.123688	0.8595	0.931674	no	31975	1176	24993	58144
XLOC_000480	HMGN2	chr1:26798940-26802463	ENSG00000198830	ENST00000361427,ENST00000460563,ENST00000463817,ENST00000464888,ENST00000466194,ENST00000467700,ENST00000468388,ENST00000479815,ENST00000493418	LNCaP_CRYM	LNCaP_Empty	OK	181.113	252.384	0.478729	2.74307	0.0003	0.00301974	yes	21226	489	2488	24203
XLOC_026403	SCARNA18	chr18:47309619-47721463	ENSG00000252139	ENST00000516330	LNCaP_CRYM	LNCaP_Empty	OK	173.808	252.035	0.536128	0.146859	0.78835	0.900624	no	19805	443	23366	43614
XLOC_049387	GLO1	chr6:38643700-38670917	ENSG00000124767	ENST00000373365,ENST00000470973	LNCaP_CRYM	LNCaP_Empty	OK	180.518	251.959	0.481048	3.39213	5e-05	0.000607934	yes	21179	487	1	21667
XLOC_027927	PDCD5	chr19:33071973-33078358	ENSG00000105185	ENST00000221784,ENST00000379316,ENST00000419343,ENST00000586035,ENST00000586316,ENST00000588622,ENST00000590247,ENST00000592786	LNCaP_CRYM	LNCaP_Empty	OK	191.096	251.734	0.397601	2.48325	0.00025	0.00257656	yes	23655	579	2412	26646
XLOC_016756	SRSF5	chr14:70193616-70238722	ENSG00000100650	ENST00000394366,ENST00000451983,ENST00000553369,ENST00000553521,ENST00000553548,ENST00000553635,ENST00000554021,ENST00000554465,ENST00000554929,ENST00000555349,ENST00000555412,ENST00000555547,ENST00000556184,ENST00000556330,ENST00000556436,ENST00000556587,ENST00000556647,ENST00000557154,ENST00000557435,ENST00000557460	LNCaP_CRYM	LNCaP_Empty	OK	269.832	251.249	-0.102943	-0.53625	0.43745	0.682522	no	36063	1886	16267	54216
XLOC_028079	ACTN4	chr19:39138288-39260544	ENSG00000130402	ENST00000252699,ENST00000390009,ENST00000424234,ENST00000440400,ENST00000477174,ENST00000489451,ENST00000495553,ENST00000497637,ENST00000586538,ENST00000588618,ENST00000589528	LNCaP_CRYM	LNCaP_Empty	OK	218.217	251.071	0.202328	0.911317	0.19185	0.432235	no	31277	1113	11031	43421
XLOC_029908	CLDND2,CTD-2616J11,11,ETFB	chr19:51848422-51872257	ENSG00000160318,ENSG00000105379,ENSG00000269403	ENST00000291715,ENST00000309244,ENST00000354232,ENST00000593841,ENST00000593992,ENST00000594361,ENST00000596253,ENST00000600067,ENST00000601435	LNCaP_CRYM	LNCaP_Empty	OK	187.728	250.632	0.416924	2.72218	0.0001	0.00114582	yes	23018	552	2104	25674
XLOC_029139	NDUFB7	chr19:14676889-14682874	ENSG00000099795	ENST00000215565,ENST00000593353	LNCaP_CRYM	LNCaP_Empty	OK	187.415	249.395	0.412193	2.87523	0.0001	0.00114582	yes	23170	561	2104	25835
XLOC_020690	AMDHD2,ATP6C,ATP6V0C,RP11-20I23,1,TBC1D24	chr16:2525146-2581423	ENSG00000162065,ENSG00000162066,ENSG00000185883,ENSG00000260272,ENSG00000259784	ENST00000293970,ENST00000293971,ENST00000302956,ENST00000330398,ENST00000413459,ENST00000434757,ENST00000561487,ENST00000562105,ENST00000563145,ENST00000563444,ENST00000563453,ENST00000563556,ENST00000563633,ENST00000564543,ENST00000564879,ENST00000564973,ENST00000565223,ENST00000565570,ENST00000565963,ENST00000566706,ENST00000566853,ENST00000566947,ENST00000567020,ENST00000567475,ENST00000568263…	LNCaP_CRYM	LNCaP_Empty	OK	211.585	249.137	0.235702	1.28156	0.06965	0.223699	no	29831	976	7489	38296
XLOC_044098	ACSL1	chr4:185676748-185747972	ENSG00000151726	ENST00000281455,ENST00000454703,ENST00000503407,ENST00000504342,ENST00000504900,ENST00000505492,ENST00000506733,ENST00000507295,ENST00000513001,ENST00000513317,ENST00000515030	LNCaP_CRYM	LNCaP_Empty	OK	136.821	249.002	0.863863	1.90833	0.0076	0.0434425	yes	13998	318	4320	18636
XLOC_009217	PRDX5	chr11:64085559-64089283	ENSG00000126432	ENST00000265462,ENST00000347941,ENST00000352435	LNCaP_CRYM	LNCaP_Empty	OK	246.244	248.608	0.013782	0.0936732	0.8917	0.945733	no	40790	7909	25681	74380
XLOC_022190	NDUFAB1	chr16:23592309-23607677	ENSG00000004779	ENST00000007516,ENST00000484769,ENST00000562133,ENST00000567761,ENST00000570319	LNCaP_CRYM	LNCaP_Empty	OK	170.52	248.512	0.543372	3.68301	5e-05	0.000607934	yes	19609	445	1	20055
XLOC_027632	C19orf53,MRI1	chr19:13875345-13889276	ENSG00000037757,ENSG00000104979	ENST00000040663,ENST00000221576,ENST00000319545,ENST00000588234,ENST00000588526,ENST00000588841,ENST00000588858,ENST00000589290,ENST00000591688,ENST00000592760,ENST00000593245,ENST00000593274	LNCaP_CRYM	LNCaP_Empty	OK	186.29	248.045	0.413048	2.41044	0.00085	0.00733524	yes	23139	564	2931	26634
XLOC_018482	RP11-701H24,10,SNHG14,SNRPN,SNURF	chr15:25068793-25492435	ENSG00000273173,ENSG00000128739,ENSG00000224078,ENSG00000214265,ENSG00000272846	ENST00000338327,ENST00000346403,ENST00000390687,ENST00000400097,ENST00000400098,ENST00000400100,ENST00000444203,ENST00000459433,ENST00000547292,ENST00000551312,ENST00000551361,ENST00000551631,ENST00000551938,ENST00000552781,ENST00000553134,ENST00000553597,ENST00000554227,ENST00000557108,ENST00000557230,ENST00000577565,ENST00000577949,ENST00000579070,ENST00000580062,ENST00000584968	LNCaP_CRYM	LNCaP_Empty	OK	250.634	247.984	-0.0153373	-0.020861	0.9448	0.969071	no	40693	7493	26908	75094
XLOC_001438	CAPZA1	chr1:113009162-113214241	ENSG00000116489	ENST00000263168,ENST00000466066,ENST00000476820,ENST00000476936,ENST00000485542,ENST00000498626	LNCaP_CRYM	LNCaP_Empty	OK	186.221	247.808	0.412203	2.11994	0.0016	0.0123574	yes	23168	567	3262	26997
XLOC_050010	RNA5SP216	chr6:126277926-126301406	ENSG00000251920	ENST00000516111	LNCaP_CRYM	LNCaP_Empty	OK	363.079	247.199	-0.554609	-0.364311	0.64215	0.825207	no	19344	310	20255	39909
XLOC_058870	CKS2	chr9:91926112-91931618	ENSG00000123975	ENST00000314355	LNCaP_CRYM	LNCaP_Empty	OK	126.866	247.01	0.961262	6.66879	5e-05	0.000607934	yes	12705	301	1	13007
XLOC_009180	SLC3A2	chr11:62623517-62656352	ENSG00000168003	ENST00000338663,ENST00000377889,ENST00000377890,ENST00000377891,ENST00000377892,ENST00000457660,ENST00000535296,ENST00000535768,ENST00000536981,ENST00000537508,ENST00000537839,ENST00000538084,ENST00000538682,ENST00000539458,ENST00000539507,ENST00000539891,ENST00000541372,ENST00000541425,ENST00000541649,ENST00000542793,ENST00000542922,ENST00000544377,ENST00000546253,ENST00000546312	LNCaP_CRYM	LNCaP_Empty	OK	170.836	246.94	0.531547	2.26875	0.00125	0.0100901	yes	19926	457	3137	23520
XLOC_048107	MYO6	chr6:76458908-76629254	ENSG00000196586	ENST00000369975,ENST00000369977,ENST00000369981,ENST00000369985,ENST00000430435,ENST00000462633	LNCaP_CRYM	LNCaP_Empty	OK	349.919	246.615	-0.504758	-1.94826	0.00625	0.0371873	yes	20555	347	4162	25064
XLOC_006469	DDIT4	chr10:74033677-74035794	ENSG00000168209	ENST00000307365,ENST00000471240,ENST00000473155	LNCaP_CRYM	LNCaP_Empty	OK	102.869	244.945	1.25165	5.58399	5e-05	0.000607934	yes	9918	260	1	10179
XLOC_034796	ERGIC3	chr20:34129769-34145405	ENSG00000125991	ENST00000279052,ENST00000348547,ENST00000357394,ENST00000411577,ENST00000413587,ENST00000438317,ENST00000442139,ENST00000447986,ENST00000451605,ENST00000461043,ENST00000465298,ENST00000475211,ENST00000476926,ENST00000482338,ENST00000486268,ENST00000488384,ENST00000488935,ENST00000489071,ENST00000492184,ENST00000496172	LNCaP_CRYM	LNCaP_Empty	OK	242.543	244.471	0.0114239	0.0650208	0.92765	0.96195	no	40928	8677	26509	76114
XLOC_028446	PPP2R1A	chr19:52693291-52734547	ENSG00000105568	ENST00000322088,ENST00000391791,ENST00000444322,ENST00000454220,ENST00000462047,ENST00000462990,ENST00000468280,ENST00000473455,ENST00000473820,ENST00000477989,ENST00000490868,ENST00000495876	LNCaP_CRYM	LNCaP_Empty	OK	215.207	244.374	0.183366	1.08761	0.11425	0.312072	no	32153	1232	8845	42230
XLOC_040166	RHOA	chr3:49396577-49453908	ENSG00000067560	ENST00000265538,ENST00000418115,ENST00000422781,ENST00000431929,ENST00000445425,ENST00000454011	LNCaP_CRYM	LNCaP_Empty	OK	180.374	243.467	0.432739	2.82538	0.0001	0.00114582	yes	22540	550	2104	25194
XLOC_023123	EIF5A	chr17:7210317-7232712	ENSG00000132507	ENST00000336452,ENST00000336458,ENST00000355068,ENST00000416016,ENST00000419711,ENST00000571955,ENST00000572815,ENST00000573542,ENST00000573714,ENST00000575001,ENST00000576930	LNCaP_CRYM	LNCaP_Empty	OK	175.959	243.085	0.466225	2.63804	0.0003	0.00301974	yes	21583	516	2488	24587
XLOC_040141	UQCRC1	chr3:48636434-48648409	ENSG00000010256	ENST00000203407,ENST00000412343,ENST00000415995,ENST00000460105,ENST00000463708,ENST00000467690,ENST00000471189,ENST00000472438,ENST00000480561,ENST00000493806	LNCaP_CRYM	LNCaP_Empty	OK	179.344	242.918	0.437741	2.46819	0.0005	0.00467301	yes	22392	545	2700	25637
XLOC_012456	ERBB3,PA2G4,RP11-603J24,9	chr12:56473640-56507691	ENSG00000065361,ENSG00000170515,ENSG00000257411	ENST00000267101,ENST00000303305,ENST00000411731,ENST00000415288,ENST00000450146,ENST00000546748,ENST00000546884,ENST00000548709,ENST00000548861,ENST00000549061,ENST00000549205,ENST00000549282,ENST00000549472,ENST00000549644,ENST00000549672,ENST00000549832,ENST00000550070,ENST00000550166,ENST00000550828,ENST00000550869,ENST00000551061,ENST00000551085,ENST00000551176,ENST00000551242,ENST00000552266…	LNCaP_CRYM	LNCaP_Empty	OK	201.401	242.764	0.269487	0.842658	0.1454	0.36471	no	28404	876	9748	39028
XLOC_037876	SNORD83A	chr22:39708886-39716394	ENSG00000209482	ENST00000386747	LNCaP_CRYM	LNCaP_Empty	OK	183.72	242.731	0.401849	0.0286695	0.80695	0.909184	no	23511	596	23799	47906
XLOC_020926	UQCRC2	chr16:21963980-21994981	ENSG00000140740	ENST00000268379,ENST00000561553,ENST00000561798,ENST00000563711,ENST00000563898,ENST00000564095,ENST00000565331,ENST00000565464,ENST00000567597,ENST00000567757,ENST00000567810	LNCaP_CRYM	LNCaP_Empty	OK	205.799	242.649	0.237634	1.0012	0.1491	0.370304	no	29740	993	9858	40591
XLOC_010910	TRMT112	chr11:64073043-64085556	ENSG00000173113	ENST00000308774,ENST00000535126,ENST00000535750,ENST00000537918,ENST00000539854,ENST00000544844	LNCaP_CRYM	LNCaP_Empty	OK	188.346	241.571	0.359064	2.03255	0.00415	0.0265884	yes	25024	668	3875	29567
XLOC_025600	RP11-159D12,2,RP11-159D12,5,SRSF1	chr17:56066398-56085827	ENSG00000136450,ENSG00000264112,ENSG00000266086	ENST00000258962,ENST00000577267,ENST00000578430,ENST00000578794,ENST00000581497,ENST00000581979,ENST00000582096,ENST00000582730,ENST00000583741,ENST00000584668,ENST00000584773,ENST00000585065,ENST00000585096	LNCaP_CRYM	LNCaP_Empty	OK	205.828	241.403	0.230002	1.06739	0.12945	0.33853	no	30078	1033	9301	40412
XLOC_035510	AHCY,RP4-785G19,5	chr20:32782374-32899608	ENSG00000101444,ENSG00000250917	ENST00000217426,ENST00000468908,ENST00000473516,ENST00000480653,ENST00000512005,ENST00000538132,ENST00000606061	LNCaP_CRYM	LNCaP_Empty	OK	197.59	240.383	0.282827	1.69426	0.0135	0.0669179	no	27875	836	4903	33614
XLOC_006591	GHITM	chr10:85898175-85913001	ENSG00000165678	ENST00000372134	LNCaP_CRYM	LNCaP_Empty	OK	173.098	240.343	0.473504	3.3263	5e-05	0.000607934	yes	21365	513	1	21879
XLOC_004900	DCAF8,PEX19	chr1:160185504-160256138	ENSG00000132716,ENSG00000162735,ENSG00000258465	ENST00000326837,ENST00000368072,ENST00000368073,ENST00000368074,ENST00000392220,ENST00000407642,ENST00000419626,ENST00000440682,ENST00000447377,ENST00000461888,ENST00000462644,ENST00000466253,ENST00000467711,ENST00000472750,ENST00000473382,ENST00000475733,ENST00000476033,ENST00000477163,ENST00000481831,ENST00000485079,ENST00000490368,ENST00000495624,ENST00000495887,ENST00000497354,ENST00000524939…	LNCaP_CRYM	LNCaP_Empty	OK	223.343	239.132	0.0985465	0.216525	0.6495	0.829279	no	36274	2188	20413	58875
XLOC_053786	CALD1	chr7:134429002-134655479	ENSG00000122786	ENST00000361388,ENST00000361675,ENST00000361901,ENST00000393118,ENST00000417172,ENST00000422748,ENST00000424922,ENST00000430085,ENST00000435928,ENST00000436461,ENST00000443197,ENST00000445569,ENST00000454108,ENST00000462181,ENST00000466704,ENST00000472096,ENST00000473714,ENST00000475772,ENST00000478075,ENST00000480638,ENST00000482470,ENST00000489019,ENST00000495522,ENST00000496024,ENST00000498254…	LNCaP_CRYM	LNCaP_Empty	OK	245.171	237.555	-0.0455276	-0.135198	0.83085	0.919975	no	39076	3916	24348	67340
XLOC_038588	SPCS1	chr3:52529353-52742182	ENSG00000114902	ENST00000233025,ENST00000423431,ENST00000448693,ENST00000474945	LNCaP_CRYM	LNCaP_Empty	OK	184.419	236.808	0.360733	0.96325	0.1742	0.407373	no	24967	678	10597	36242
XLOC_012559	RASSF3	chr12:65004292-65091347	ENSG00000153179	ENST00000283172,ENST00000336061,ENST00000540088,ENST00000542104	LNCaP_CRYM	LNCaP_Empty	OK	94.4132	236.738	1.32623	9.19096	5e-05	0.000607934	yes	9404	259	1	9664
XLOC_036418	ATP5J	chr21:27011583-27144771	ENSG00000154723	ENST00000284971,ENST00000400087,ENST00000400090,ENST00000400093,ENST00000400094,ENST00000400099,ENST00000457143,ENST00000486002	LNCaP_CRYM	LNCaP_Empty	OK	182.667	236.034	0.369783	2.04103	0.00345	0.0232495	yes	24646	666	3750	29062
XLOC_003130	RPL22	chr1:6241328-6296032	ENSG00000116251	ENST00000234875,ENST00000462296,ENST00000465335,ENST00000465387,ENST00000471204,ENST00000480661,ENST00000484532,ENST00000497965	LNCaP_CRYM	LNCaP_Empty	OK	186.665	235.767	0.33691	1.52761	0.02975	0.121638	no	25790	719	5883	32392
XLOC_023911	KPNB1	chr17:45726841-45762871	ENSG00000108424	ENST00000290158,ENST00000535458,ENST00000540627,ENST00000577875,ENST00000577918,ENST00000578718,ENST00000579901,ENST00000580019,ENST00000580158,ENST00000580573,ENST00000582097,ENST00000582126,ENST00000583013,ENST00000583648	LNCaP_CRYM	LNCaP_Empty	OK	211.991	235.364	0.150886	0.582896	0.40005	0.64744	no	33707	1529	15557	50793
XLOC_026078	MYL12B	chr18:3261906-3278282	ENSG00000118680	ENST00000237500,ENST00000400175,ENST00000581193,ENST00000584539	LNCaP_CRYM	LNCaP_Empty	OK	174.058	235.342	0.435192	3.02446	5e-05	0.000607934	yes	22472	572	1	23045
XLOC_062193	SSR4	chrX:153051220-153063960	ENSG00000180879	ENST00000320857,ENST00000370085,ENST00000370086,ENST00000370087,ENST00000447375,ENST00000460616,ENST00000471724,ENST00000471880,ENST00000482902,ENST00000485612,ENST00000486204,ENST00000491833	LNCaP_CRYM	LNCaP_Empty	OK	173.187	235.286	0.442086	2.46545	0.0006	0.00543987	yes	22267	560	2769	25596
XLOC_060164	IARS	chr9:94972488-95056038	ENSG00000196305	ENST00000375627,ENST00000375629,ENST00000375643,ENST00000395554,ENST00000430417,ENST00000443024,ENST00000447699,ENST00000467876,ENST00000472894,ENST00000473915,ENST00000474340,ENST00000490438,ENST00000498025	LNCaP_CRYM	LNCaP_Empty	OK	155.445	235.278	0.597955	1.28488	0.0579	0.198087	no	18389	435	7096	25920
XLOC_045673	SQSTM1	chr5:179224596-179334859	ENSG00000161011	ENST00000360718,ENST00000376929,ENST00000389805,ENST00000422245,ENST00000453046,ENST00000464493,ENST00000466342,ENST00000481335,ENST00000485412,ENST00000504627,ENST00000506042,ENST00000506690,ENST00000508284,ENST00000510187,ENST00000512234,ENST00000514093	LNCaP_CRYM	LNCaP_Empty	OK	296.754	235.146	-0.335708	-1.08302	0.1213	0.324671	no	25833	566	9039	35438
XLOC_060872	AL592188,3,RNA28S5	chrUn_gl000220:97082-122489	ENSG00000263806,ENSG00000266658	ENST00000585135,ENST00000607521	LNCaP_CRYM	LNCaP_Empty	OK	240.48	234.129	-0.0386107	-0.00206383	0.9699	0.981299	no	39473	4420	27383	71276
XLOC_045198	MTND6P4	chr5:134240595-134347392	ENSG00000249119	ENST00000506002	LNCaP_CRYM	LNCaP_Empty	OK	210.889	232.877	0.143083	0.597923	0.39635	0.643904	no	34062	1609	15474	51145
XLOC_016143	APEX1	chr14:20923349-20929771	ENSG00000100823	ENST00000216714,ENST00000398030,ENST00000438886,ENST00000553368,ENST00000553555,ENST00000553681,ENST00000554325,ENST00000554813,ENST00000555306,ENST00000555414,ENST00000555839,ENST00000556054,ENST00000556296,ENST00000557054,ENST00000557150,ENST00000557159,ENST00000557181,ENST00000557344,ENST00000557365,ENST00000557592	LNCaP_CRYM	LNCaP_Empty	OK	236.321	232.406	-0.024104	-0.139053	0.8383	0.923213	no	40219	6151	24519	70889
XLOC_029601	BLVRB	chr19:40953695-40971747	ENSG00000090013	ENST00000263368,ENST00000595483,ENST00000597870,ENST00000601346	LNCaP_CRYM	LNCaP_Empty	OK	115.552	232.34	1.0077	7.10152	5e-05	0.000607934	yes	12156	307	1	12464
XLOC_023630	TAF15	chr17:34136458-34195895	ENSG00000172660	ENST00000311979,ENST00000585577,ENST00000586104,ENST00000586593,ENST00000586970,ENST00000587272,ENST00000588240,ENST00000588441,ENST00000590051,ENST00000590273,ENST00000591527,ENST00000591763,ENST00000591957,ENST00000592237,ENST00000592969	LNCaP_CRYM	LNCaP_Empty	OK	179.187	231.97	0.372475	1.95266	0.0051	0.0315009	yes	24537	675	4032	29244
XLOC_035820	ATP5E	chr20:57594308-57607439	ENSG00000124172	ENST00000243997,ENST00000395659,ENST00000395663	LNCaP_CRYM	LNCaP_Empty	OK	197.455	231.056	0.226719	1.10749	0.1129	0.311201	no	30219	1086	8809	40114
XLOC_054380	AC005154,6,AC005154,7,GGCT	chr7:30536236-30673649	ENSG00000006625,ENSG00000196295,ENSG00000244480	ENST00000005374,ENST00000275428,ENST00000355837,ENST00000409144,ENST00000409390,ENST00000409436,ENST00000419639,ENST00000426081,ENST00000426529,ENST00000434399,ENST00000440082,ENST00000440438,ENST00000447901,ENST00000454922,ENST00000577889,ENST00000578245,ENST00000578293,ENST00000578572,ENST00000578994,ENST00000579024,ENST00000579174,ENST00000580440,ENST00000580902,ENST00000581665,ENST00000581794…	LNCaP_CRYM	LNCaP_Empty	OK	158.876	230.887	0.53928	2.21894	0.0012	0.0097419	yes	19712	483	3114	23309
XLOC_001836	ADAM15,DCST1	chr1:155006299-155035252	ENSG00000143537,ENSG00000163357	ENST00000271836,ENST00000295542,ENST00000355956,ENST00000356955,ENST00000359280,ENST00000360674,ENST00000368410,ENST00000368412,ENST00000368413,ENST00000368419,ENST00000368420,ENST00000392480,ENST00000423025,ENST00000447332,ENST00000449910,ENST00000461564,ENST00000462116,ENST00000464824,ENST00000468053,ENST00000470779,ENST00000472434,ENST00000473905,ENST00000474709,ENST00000477533,ENST00000480331…	LNCaP_CRYM	LNCaP_Empty	OK	210.74	230.568	0.129729	0.528484	0.43835	0.683324	no	34731	1782	16285	52798
XLOC_024656	TP53	chr17:7565096-7606820	ENSG00000141510	ENST00000269305,ENST00000359597,ENST00000413465,ENST00000420246,ENST00000445888,ENST00000455263,ENST00000503591,ENST00000504290,ENST00000504937,ENST00000505014,ENST00000508793,ENST00000509690,ENST00000510385,ENST00000514944,ENST00000574684,ENST00000576024,ENST00000604348	LNCaP_CRYM	LNCaP_Empty	OK	216.646	229.662	0.0841721	0.0878715	0.8975	0.948406	no	37006	2568	25825	65399
XLOC_013096	DYNLL1	chr12:120907652-120936296	ENSG00000088986	ENST00000242577,ENST00000392508,ENST00000392509,ENST00000548214,ENST00000548342,ENST00000549649,ENST00000549989,ENST00000550178,ENST00000550845,ENST00000552316,ENST00000552870	LNCaP_CRYM	LNCaP_Empty	OK	217.457	229.511	0.0778295	0.504898	0.4728	0.712172	no	37331	2742	16928	57001
XLOC_022058	AC007216,1,GSPT1	chr16:11945505-12009939	ENSG00000103342,ENSG00000266163	ENST00000420576,ENST00000434724,ENST00000439887,ENST00000562169,ENST00000562794,ENST00000563468,ENST00000564790,ENST00000565267,ENST00000567631,ENST00000568849,ENST00000583357	LNCaP_CRYM	LNCaP_Empty	OK	286.207	229.063	-0.321315	-0.0757374	0.611	0.80655	no	26341	616	19641	46598
XLOC_029075	CTD-2192J16,15,CTD-2192J16,22,CTD-2192J16,24,MAN2B1,WDR83OS	chr19:12754009-12792716	ENSG00000104774,ENSG00000105583,ENSG00000178464,ENSG00000269242,ENSG00000269590	ENST00000221363,ENST00000222190,ENST00000325000,ENST00000433513,ENST00000456935,ENST00000462144,ENST00000465830,ENST00000466794,ENST00000469423,ENST00000480851,ENST00000486847,ENST00000493218,ENST00000495617,ENST00000593686,ENST00000595880,ENST00000596512,ENST00000596591,ENST00000596731,ENST00000597692,ENST00000597961,ENST00000598732,ENST00000598876,ENST00000600281,ENST00000600694	LNCaP_CRYM	LNCaP_Empty	OK	203.953	228.697	0.165203	0.671667	0.3322	0.587865	no	32999	1449	14281	48729
XLOC_056025	EIF4EBP1	chr8:37887858-37917883	ENSG00000187840	ENST00000338825,ENST00000520657	LNCaP_CRYM	LNCaP_Empty	OK	117.288	228.66	0.963146	6.55856	5e-05	0.000607934	yes	12685	321	1	13007
XLOC_010095	POLR2L	chr11:818901-842545	ENSG00000177700	ENST00000322028,ENST00000534030	LNCaP_CRYM	LNCaP_Empty	OK	169.165	228.537	0.433999	1.48776	0.03665	0.14255	no	22504	594	6221	29319
XLOC_046910	CSNK1A1,CTB-89H12,4	chr5:148871759-148931007	ENSG00000113712,ENSG00000230551	ENST00000261798,ENST00000377843,ENST00000412431,ENST00000499521,ENST00000503350,ENST00000504676,ENST00000515435,ENST00000515748,ENST00000515768,ENST00000523203,ENST00000606299,ENST00000606719,ENST00000606826	LNCaP_CRYM	LNCaP_Empty	OK	199.186	228.524	0.198228	1.11348	0.1149	0.313178	no	31486	1224	8869	41579
XLOC_041863	PAICS	chr4:57301906-57327534	ENSG00000128050	ENST00000264221,ENST00000399688,ENST00000504188,ENST00000505164,ENST00000508554,ENST00000510584,ENST00000512576,ENST00000514888	LNCaP_CRYM	LNCaP_Empty	FAIL	164.628	227.957	0	0	1	1	no	41529	548	27787	69864
XLOC_047184	C5orf45,TBC1D9B	chr5:179224596-179334859	ENSG00000161010,ENSG00000197226	ENST00000292586,ENST00000355235,ENST00000356834,ENST00000376931,ENST00000403396,ENST00000517338,ENST00000517782,ENST00000518085,ENST00000518115,ENST00000518120,ENST00000518219,ENST00000518235,ENST00000518459,ENST00000518950,ENST00000519208,ENST00000519213,ENST00000519318,ENST00000519398,ENST00000519746,ENST00000519757,ENST00000520150,ENST00000520698,ENST00000520794,ENST00000520900,ENST00000520912…	LNCaP_CRYM	LNCaP_Empty	OK	240.363	227.857	-0.0770878	-0.170004	0.73525	0.876772	no	37381	2655	22180	62216
XLOC_028072	PSMD8	chr19:38865175-38874464	ENSG00000099341	ENST00000215071,ENST00000585598,ENST00000590331,ENST00000591216,ENST00000591250,ENST00000592001,ENST00000592035,ENST00000592561	LNCaP_CRYM	LNCaP_Empty	OK	128.943	227.786	0.820948	5.36627	5e-05	0.000607934	yes	14593	360	1	14954
XLOC_038547	MANF	chr3:51422477-51426828	ENSG00000145050	ENST00000446668,ENST00000470900,ENST00000482262,ENST00000528157	LNCaP_CRYM	LNCaP_Empty	OK	165.41	227.3	0.458545	2.55317	0.0002	0.0021272	yes	21804	562	2327	24693
XLOC_032288	2002-09-01	chr2:242166678-242293442	ENSG00000168385	ENST00000360051,ENST00000366210,ENST00000391971,ENST00000391973,ENST00000401990,ENST00000402092,ENST00000407017,ENST00000407971,ENST00000411484,ENST00000420786,ENST00000421717,ENST00000425899,ENST00000428282,ENST00000428524,ENST00000429791,ENST00000434955,ENST00000436795,ENST00000437066,ENST00000441533,ENST00000443492,ENST00000445030,ENST00000449239,ENST00000451310,ENST00000457335,ENST00000457874…	LNCaP_CRYM	LNCaP_Empty	OK	208.645	227.204	0.122939	0.222166	0.61805	0.811006	no	35081	1889	19771	56741
XLOC_034779	DYNLRB1	chr20:33104213-33128762	ENSG00000125971	ENST00000300469,ENST00000357156,ENST00000374846,ENST00000417166,ENST00000480759	LNCaP_CRYM	LNCaP_Empty	OK	205.81	227.137	0.142249	0.986783	0.1622	0.389217	no	34094	1660	10253	46007
XLOC_004830	MRPL24	chr1:156707094-156711382	ENSG00000143314	ENST00000361531,ENST00000368211,ENST00000412846,ENST00000420938,ENST00000434558,ENST00000478899	LNCaP_CRYM	LNCaP_Empty	OK	196.32	227.013	0.209572	1.27242	0.0691	0.222423	no	30977	1178	7472	39627
XLOC_057224	TMEM66	chr8:29920527-29940983	ENSG00000133872	ENST00000256255,ENST00000517569,ENST00000518174,ENST00000518296,ENST00000518340,ENST00000520303,ENST00000521083,ENST00000521265,ENST00000521934,ENST00000522055,ENST00000522794,ENST00000523127,ENST00000523761,ENST00000545648	LNCaP_CRYM	LNCaP_Empty	OK	182.595	226.75	0.312451	2.08527	0.0026	0.0183782	yes	26675	801	3562	31038
XLOC_045499	CCNG1	chr5:162864574-162887146	ENSG00000113328	ENST00000340828,ENST00000393929,ENST00000504553,ENST00000506186,ENST00000509143,ENST00000509425,ENST00000510097,ENST00000510664,ENST00000511490,ENST00000511683,ENST00000512163,ENST00000512532,ENST00000514367	LNCaP_CRYM	LNCaP_Empty	OK	206.715	226.675	0.132985	0.684931	0.33065	0.586253	no	34566	1767	14252	50585
XLOC_059763	VCP	chr9:35056060-35073246	ENSG00000165280	ENST00000358901,ENST00000417448,ENST00000448530,ENST00000466100,ENST00000479300,ENST00000480327,ENST00000493886	LNCaP_CRYM	LNCaP_Empty	OK	207.607	226.392	0.12497	0.544111	0.42905	0.67485	no	34967	1871	16104	52942
XLOC_010020	APLP2	chr11:129936835-130014705	ENSG00000084234	ENST00000263574,ENST00000278756,ENST00000338167,ENST00000345598,ENST00000461918,ENST00000525215,ENST00000525604,ENST00000526330,ENST00000527702,ENST00000528499,ENST00000529235,ENST00000529483,ENST00000529701,ENST00000530132,ENST00000530493,ENST00000532456,ENST00000533195,ENST00000533532,ENST00000533616,ENST00000533618,ENST00000533713,ENST00000533860,ENST00000534001,ENST00000534582,ENST00000534761	LNCaP_CRYM	LNCaP_Empty	OK	215.867	226.37	0.0685422	0.17996	0.78895	0.900869	no	37833	3040	23379	64252
XLOC_024397	C17orf89	chr17:79213038-79215081	ENSG00000224877	ENST00000431388,ENST00000573090,ENST00000573173,ENST00000575067,ENST00000576002,ENST00000577158	LNCaP_CRYM	LNCaP_Empty	OK	165.321	226.151	0.452013	2.77713	0.0001	0.00114582	yes	21995	578	2104	24677
XLOC_029234	FKBP8	chr19:18642422-18654887	ENSG00000105701	ENST00000222308,ENST00000544835,ENST00000594844,ENST00000596015,ENST00000596494,ENST00000596558,ENST00000597547,ENST00000597611,ENST00000597960,ENST00000599540,ENST00000601844,ENST00000606531,ENST00000608443,ENST00000609656	LNCaP_CRYM	LNCaP_Empty	OK	191.656	226.138	0.238689	1.08758	0.0737	0.232666	no	29692	1065	7644	38401
XLOC_061626	COX7B	chrX:77154934-77162870	ENSG00000131174	ENST00000373335,ENST00000475465,ENST00000481445	LNCaP_CRYM	LNCaP_Empty	OK	165.552	226.057	0.449405	2.58375	0.0003	0.00301974	yes	22067	584	2488	25139
XLOC_027561	PRKCSH	chr19:11531271-11561783	ENSG00000130175	ENST00000252455,ENST00000412601,ENST00000585325,ENST00000585540,ENST00000586486,ENST00000587290,ENST00000587327,ENST00000587509,ENST00000588269,ENST00000589126,ENST00000589838,ENST00000589990,ENST00000590098,ENST00000591462,ENST00000591510,ENST00000591946,ENST00000592435,ENST00000592445,ENST00000592741,ENST00000593053,ENST00000593101,ENST00000593104	LNCaP_CRYM	LNCaP_Empty	OK	220.902	225.709	0.0310555	0.157606	0.8264	0.9184	no	39840	5419	24247	69506
XLOC_012497	MARS	chr12:57853917-57914300	ENSG00000166986	ENST00000262027,ENST00000315473,ENST00000447721,ENST00000537638,ENST00000545888,ENST00000546481,ENST00000546971,ENST00000547062,ENST00000547501,ENST00000547665,ENST00000548146,ENST00000548202,ENST00000548630,ENST00000548674,ENST00000548714,ENST00000548944,ENST00000549048,ENST00000549074,ENST00000549133,ENST00000549603,ENST00000549827,ENST00000550449,ENST00000551172,ENST00000551431,ENST00000551805…	LNCaP_CRYM	LNCaP_Empty	OK	163.044	225.692	0.469093	1.3886	0.05255	0.184564	no	21504	554	6878	28936
XLOC_039337	Y_RNA	chr3:156864296-156878549	ENSG00000201778	ENST00000364908	LNCaP_CRYM	LNCaP_Empty	OK	265.379	225.324	-0.236056	-0.0808873	0.8447	0.925828	no	29818	908	24657	55383
XLOC_053358	STEAP2	chr7:89511666-89867451	ENSG00000157214	ENST00000287908,ENST00000394621,ENST00000394622,ENST00000394626,ENST00000394629,ENST00000394632,ENST00000402625,ENST00000426158,ENST00000428074,ENST00000482369	LNCaP_CRYM	LNCaP_Empty	OK	286.322	225.246	-0.346134	-1.67751	0.0149	0.0723301	no	25454	576	5017	31047
XLOC_020033	RPS27L	chr15:63413998-63450220	ENSG00000185088	ENST00000330964,ENST00000411926,ENST00000439025,ENST00000455271,ENST00000462430,ENST00000482846,ENST00000559763	LNCaP_CRYM	LNCaP_Empty	OK	200.216	225.031	0.168567	0.950484	0.18005	0.415918	no	32812	1445	10762	45019
XLOC_037270	ATF4	chr22:39915699-39918691	ENSG00000128272	ENST00000337304,ENST00000396680,ENST00000404241	LNCaP_CRYM	LNCaP_Empty	OK	163.808	225.028	0.458093	3.20886	5e-05	0.000607934	yes	21815	574	1	22390
XLOC_004731	ILF2	chr1:153634511-153643524	ENSG00000143621	ENST00000361891,ENST00000368681,ENST00000368684,ENST00000480213	LNCaP_CRYM	LNCaP_Empty	OK	178.433	224.42	0.33082	2.2925	0.0015	0.0117011	yes	26009	768	3226	30003
XLOC_047983	FBXO9,RN7SL244P	chr6:52866076-52965671	ENSG00000112146,ENSG00000242865	ENST00000244426,ENST00000323557,ENST00000370939,ENST00000459845,ENST00000461222,ENST00000468481,ENST00000473318,ENST00000473337,ENST00000474457,ENST00000480463,ENST00000484436,ENST00000484812,ENST00000493405,ENST00000498744	LNCaP_CRYM	LNCaP_Empty	OK	173.866	224.28	0.36733	1.50702	0.0315	0.127155	no	24731	704	5968	31403
XLOC_002020	UAP1	chr1:162531322-162569627	ENSG00000117143	ENST00000271469,ENST00000367924,ENST00000367925,ENST00000367926,ENST00000474728,ENST00000476240,ENST00000486089	LNCaP_CRYM	LNCaP_Empty	OK	130.501	224.031	0.779642	0.658638	0.03045	0.123882	no	15188	376	5913	21477
XLOC_038513	APEH	chr3:49711397-49761384	ENSG00000164062	ENST00000296456,ENST00000438011,ENST00000442186,ENST00000446089,ENST00000447436,ENST00000447541,ENST00000449966,ENST00000457042,ENST00000462439,ENST00000463616,ENST00000463995,ENST00000469362,ENST00000480772,ENST00000482301,ENST00000483715,ENST00000491799	LNCaP_CRYM	LNCaP_Empty	OK	177.051	223.755	0.337758	1.51967	0.0307	0.124661	no	25761	755	5930	32446
XLOC_004109	GNG5	chr1:84964007-85040163	ENSG00000174021	ENST00000370641,ENST00000370645,ENST00000487806	LNCaP_CRYM	LNCaP_Empty	OK	291.723	223.63	-0.383483	-2.13255	0.00265	0.0186682	yes	24161	508	3573	28242
XLOC_012234	TMEM106C	chr12:48357351-48362661	ENSG00000134291	ENST00000256686,ENST00000429772,ENST00000449758,ENST00000546749,ENST00000547136,ENST00000547682,ENST00000548153,ENST00000548355,ENST00000548640,ENST00000548965,ENST00000549287,ENST00000549288,ENST00000550146,ENST00000550161,ENST00000551305,ENST00000551705,ENST00000552187,ENST00000552546,ENST00000552561,ENST00000553217	LNCaP_CRYM	LNCaP_Empty	OK	140.123	223.582	0.674111	3.98454	5e-05	0.000607934	yes	16905	421	1	17327
XLOC_005785	HNRNPU,HNRNPU-AS1	chr1:244998623-245027844	ENSG00000153187,ENSG00000188206	ENST00000283179,ENST00000366525,ENST00000366527,ENST00000440865,ENST00000444376,ENST00000465881,ENST00000468690,ENST00000475997,ENST00000476241,ENST00000483966,ENST00000489705	LNCaP_CRYM	LNCaP_Empty	OK	227.755	223.47	-0.0274016	-0.168512	0.80355	0.907688	no	40033	5836	23719	69588
XLOC_057945	EIF3H	chr8:117654368-117889107	ENSG00000147677	ENST00000276682,ENST00000517974,ENST00000518034,ENST00000518949,ENST00000518995,ENST00000519046,ENST00000520289,ENST00000520813,ENST00000521861,ENST00000522453,ENST00000522800	LNCaP_CRYM	LNCaP_Empty	OK	186.815	223.374	0.257851	1.05049	0.13605	0.349467	no	28891	1002	9504	39397
XLOC_026077	MYL12A	chr18:3247478-3261848	ENSG00000101608	ENST00000217652,ENST00000577510,ENST00000578038,ENST00000578562,ENST00000578611,ENST00000579226,ENST00000580353,ENST00000580887,ENST00000583449,ENST00000585090,ENST00000608786	LNCaP_CRYM	LNCaP_Empty	OK	148.838	223.318	0.585357	3.69262	5e-05	0.000607934	yes	18652	468	1	19121
XLOC_034959	ZFAS1	chr20:47835883-47905797	ENSG00000177410	ENST00000326677,ENST00000371743,ENST00000417721,ENST00000428008,ENST00000441722,ENST00000450535,ENST00000458653	LNCaP_CRYM	LNCaP_Empty	OK	182.984	223	0.285324	1.2073	0.0837	0.254141	no	27779	909	7959	36647
XLOC_027465	C19orf59,CTD-3214H19,16,TRAPPC5	chr19:7741513-7747744	ENSG00000181029,ENSG00000183019,ENSG00000269711	ENST00000317378,ENST00000333598,ENST00000426877,ENST00000595985,ENST00000596148,ENST00000597445,ENST00000597959,ENST00000598851	LNCaP_CRYM	LNCaP_Empty	OK	184.811	222.88	0.270217	1.74541	0.01375	0.0678975	no	28374	961	4925	34260
XLOC_012367	EIF4B	chr12:53399941-53458156	ENSG00000063046	ENST00000262056,ENST00000416762,ENST00000420463,ENST00000549077,ENST00000549481,ENST00000549592,ENST00000549645,ENST00000550025,ENST00000550390,ENST00000550704,ENST00000551002,ENST00000551527,ENST00000552490,ENST00000553209	LNCaP_CRYM	LNCaP_Empty	OK	252.599	222.44	-0.183436	-1.00903	0.1422	0.359587	no	32151	1197	9667	43015
XLOC_003593	SFPQ	chr1:35641551-35658749	ENSG00000116560	ENST00000357214,ENST00000460428,ENST00000466213,ENST00000466745,ENST00000468598,ENST00000470472,ENST00000471991,ENST00000485365,ENST00000485454,ENST00000490668	LNCaP_CRYM	LNCaP_Empty	OK	224.134	222.375	-0.0113658	-0.0450853	0.94655	0.969785	no	40931	9070	26945	76946
XLOC_061091	PDHA1	chrX:19362010-19533379	ENSG00000131828	ENST00000355808,ENST00000379804,ENST00000379805,ENST00000379806,ENST00000417819,ENST00000422285,ENST00000423505,ENST00000478795,ENST00000479146,ENST00000481733,ENST00000492364,ENST00000540249,ENST00000545074	LNCaP_CRYM	LNCaP_Empty	OK	130.155	222.177	0.77148	4.04641	5e-05	0.000607934	yes	15317	385	1	15703
XLOC_038584	GNL3,SNORD19B	chr3:52529353-52742182	ENSG00000163938,ENSG00000238862,ENSG00000252787	ENST00000394799,ENST00000418458,ENST00000459623,ENST00000460073,ENST00000462550,ENST00000468146,ENST00000468885,ENST00000474423,ENST00000479230,ENST00000484022,ENST00000492349,ENST00000496254,ENST00000497356,ENST00000516978	LNCaP_CRYM	LNCaP_Empty	OK	245.286	222.171	-0.142795	-0.273293	0.5707	0.781127	no	34073	1544	18858	54475
XLOC_016850	AHSA1	chr14:77893017-77935817	ENSG00000100591	ENST00000216479,ENST00000535854,ENST00000553374,ENST00000554156,ENST00000555133,ENST00000555457,ENST00000555473,ENST00000555517,ENST00000555729,ENST00000556369,ENST00000556866,ENST00000556963,ENST00000557476	LNCaP_CRYM	LNCaP_Empty	OK	191.097	222.023	0.216401	0.992943	0.1596	0.385163	no	30661	1170	10179	42010
XLOC_017514	FOXA1	chr14:38059188-38672128	ENSG00000129514	ENST00000250448,ENST00000540786,ENST00000545425,ENST00000553751,ENST00000554607,ENST00000557418	LNCaP_CRYM	LNCaP_Empty	OK	232.589	221.555	-0.070119	-0.265811	0.6976	0.856744	no	37753	2934	21385	62072
XLOC_001859	DAP3	chr1:155579566-155829191	ENSG00000132676	ENST00000343043,ENST00000368336,ENST00000421487,ENST00000461479,ENST00000462002,ENST00000462978,ENST00000463295,ENST00000463575,ENST00000465375,ENST00000466384,ENST00000470830,ENST00000471214,ENST00000471523,ENST00000471642,ENST00000475056,ENST00000476444,ENST00000477394,ENST00000479076,ENST00000479151,ENST00000490249,ENST00000491777,ENST00000496863,ENST00000497433,ENST00000497826,ENST00000535183…	LNCaP_CRYM	LNCaP_Empty	OK	192.404	220.641	0.197564	0.806637	0.24295	0.490492	no	31520	1281	12295	45096
XLOC_005702	TOMM20	chr1:235272650-235292251	ENSG00000173726	ENST00000366607,ENST00000467767,ENST00000473132	LNCaP_CRYM	LNCaP_Empty	OK	198.915	220.341	0.147587	0.52284	0.40515	0.652329	no	33848	1651	15638	51137
XLOC_037048	GGT1,SNRPD3	chr22:24936405-25024972	ENSG00000100028,ENSG00000100031	ENST00000215829,ENST00000248923,ENST00000400380,ENST00000400382,ENST00000400383,ENST00000401885,ENST00000402849,ENST00000403838,ENST00000404223,ENST00000404532,ENST00000404603,ENST00000404920,ENST00000406383,ENST00000411974,ENST00000412658,ENST00000412898,ENST00000419133,ENST00000425895,ENST00000428855,ENST00000430289,ENST00000432867,ENST00000438643,ENST00000439775,ENST00000445029,ENST00000447416…	LNCaP_CRYM	LNCaP_Empty	OK	156.016	219.532	0.49274	2.03486	0.00355	0.0236944	yes	20859	546	3774	25179
XLOC_043648	C4orf3	chr4:120218202-120225600	ENSG00000164096	ENST00000399075,ENST00000504110	LNCaP_CRYM	LNCaP_Empty	OK	137.605	219.53	0.673883	4.15848	5e-05	0.000607934	yes	16910	427	1	17338
XLOC_038131	BRK1	chr3:10157275-10168874	ENSG00000254999	ENST00000530758	LNCaP_CRYM	LNCaP_Empty	OK	179.051	219.502	0.293864	2.00987	0.00385	0.0250085	yes	27421	902	3823	32146
XLOC_036827	COMT,MIR4761	chr22:19863039-20004331	ENSG00000093010,ENSG00000265087	ENST00000207636,ENST00000361682,ENST00000403184,ENST00000403710,ENST00000406520,ENST00000407537,ENST00000412786,ENST00000428707,ENST00000449653,ENST00000467943,ENST00000493893,ENST00000585066	LNCaP_CRYM	LNCaP_Empty	OK	149.528	219.218	0.551953	1.80632	0.00965	0.0511119	no	19409	498	4546	24453
XLOC_004318	PSMA5	chr1:109941652-109969062	ENSG00000143106	ENST00000271308,ENST00000477897,ENST00000484563,ENST00000490870,ENST00000491287,ENST00000538610	LNCaP_CRYM	LNCaP_Empty	OK	163.893	219.07	0.418638	1.55282	0.0251	0.106655	no	22972	640	5670	29282
XLOC_016922	CALM1	chr14:90862845-90874613	ENSG00000198668	ENST00000356978,ENST00000447653,ENST00000544280,ENST00000553422,ENST00000553542,ENST00000553630,ENST00000553964,ENST00000553995,ENST00000554296,ENST00000555132,ENST00000555267,ENST00000556721,ENST00000556757,ENST00000557020,ENST00000557123	LNCaP_CRYM	LNCaP_Empty	OK	174.397	218.862	0.327644	1.45916	0.03655	0.142243	no	26117	797	6215	33129
XLOC_017595	RPL36AL	chr14:50085236-50087403	ENSG00000165502	ENST00000298289	LNCaP_CRYM	LNCaP_Empty	OK	205.671	218.553	0.0876483	0.613024	0.37945	0.628218	no	36833	2592	15170	54595
XLOC_028841	AES	chr19:3052907-3063105	ENSG00000104964	ENST00000221561,ENST00000327141,ENST00000585557,ENST00000585782,ENST00000586003,ENST00000586742,ENST00000586839,ENST00000587083,ENST00000587393,ENST00000590067,ENST00000592330,ENST00000592414	LNCaP_CRYM	LNCaP_Empty	OK	191.06	218.342	0.192565	0.73001	0.28145	0.533614	no	31738	1324	13269	46331
XLOC_055764	FDFT1	chr8:11653081-11696818	ENSG00000079459	ENST00000220584,ENST00000443614,ENST00000446331,ENST00000525283,ENST00000525551,ENST00000525571,ENST00000525607,ENST00000525777,ENST00000525900,ENST00000525954,ENST00000527045,ENST00000528643,ENST00000528729,ENST00000528812,ENST00000529464,ENST00000529521,ENST00000530337,ENST00000530664,ENST00000531249,ENST00000531733,ENST00000532266,ENST00000538689	LNCaP_CRYM	LNCaP_Empty	OK	118.488	217.632	0.877149	5.24933	5e-05	0.000607934	yes	13800	359	1	14160
XLOC_059812	EXOSC3,FBXO10,RP11-613M10,8,RP11-613M10,9,SHB,SLC25A51,TOMM5	chr9:37485931-38069210	ENSG00000122696,ENSG00000147912,ENSG00000175768,ENSG00000107371,ENSG00000107338,ENSG00000256966,ENSG00000255872	ENST00000242275,ENST00000276960,ENST00000321301,ENST00000327304,ENST00000377700,ENST00000377707,ENST00000377716,ENST00000377773,ENST00000380590,ENST00000396521,ENST00000401811,ENST00000432825,ENST00000465229,ENST00000465860,ENST00000482614,ENST00000489414,ENST00000490516,ENST00000496760,ENST00000496910,ENST00000537239,ENST00000540557,ENST00000540941,ENST00000541607,ENST00000541829,ENST00000543968…	LNCaP_CRYM	LNCaP_Empty	OK	131.395	217.428	0.726626	2.52339	5e-05	0.000607934	yes	16024	408	1	16433
XLOC_058787	PSAT1	chr9:80912058-80945009	ENSG00000135069	ENST00000347159,ENST00000376588	LNCaP_CRYM	LNCaP_Empty	OK	136.435	217.414	0.672231	4.70061	5e-05	0.000607934	yes	16942	429	1	17372
XLOC_026147	VAPA	chr18:9913998-9960018	ENSG00000101558	ENST00000340541,ENST00000400000,ENST00000577539,ENST00000577901,ENST00000578314,ENST00000583475,ENST00000583879,ENST00000584796,ENST00000585042	LNCaP_CRYM	LNCaP_Empty	OK	150.218	217.394	0.533258	3.07221	5e-05	0.000607934	yes	19888	514	1	20403
XLOC_021869	AC009065,2,RNPS1	chr16:2303116-2323419	ENSG00000205937,ENSG00000207715	ENST00000301730,ENST00000320225,ENST00000384982,ENST00000397086,ENST00000561518,ENST00000561718,ENST00000562205,ENST00000562690,ENST00000563857,ENST00000564311,ENST00000564601,ENST00000564764,ENST00000564822,ENST00000565243,ENST00000565333,ENST00000565589,ENST00000565678,ENST00000565870,ENST00000566180,ENST00000566397,ENST00000566458,ENST00000566783,ENST00000567147,ENST00000568631,ENST00000569598…	LNCaP_CRYM	LNCaP_Empty	OK	144.576	217	0.58586	3.32198	5e-05	0.000607934	yes	18643	482	1	19126
XLOC_010916	SF1	chr11:64532077-64546258	ENSG00000168066	ENST00000227503,ENST00000334944,ENST00000377387,ENST00000377390,ENST00000377394,ENST00000413725,ENST00000413951,ENST00000422298,ENST00000432725,ENST00000433274,ENST00000443908,ENST00000448404,ENST00000463343,ENST00000472725,ENST00000477596,ENST00000482693,ENST00000486867,ENST00000486960,ENST00000489544,ENST00000496969	LNCaP_CRYM	LNCaP_Empty	OK	226.027	216.918	-0.0593478	-0.261191	0.71115	0.864184	no	38329	3426	21661	63416
XLOC_013363	MLF2	chr12:6857157-6880116	ENSG00000089693	ENST00000203630,ENST00000435120,ENST00000536207,ENST00000536249,ENST00000537126,ENST00000539187,ENST00000540710,ENST00000541305,ENST00000541346,ENST00000542154,ENST00000564181	LNCaP_CRYM	LNCaP_Empty	OK	193.99	216.903	0.161068	0.741331	0.2905	0.543888	no	33217	1552	13466	48235
XLOC_032017	ATIC	chr2:216176539-216214487	ENSG00000138363	ENST00000236959,ENST00000413174,ENST00000426233,ENST00000427397,ENST00000435675,ENST00000442048,ENST00000443953,ENST00000444305,ENST00000446622,ENST00000459796,ENST00000467388,ENST00000478734,ENST00000479093,ENST00000488712	LNCaP_CRYM	LNCaP_Empty	OK	196.128	216.822	0.144719	0.709403	0.3101	0.565291	no	33975	1711	13848	49534
XLOC_034149	IDH1	chr2:209100950-209130798	ENSG00000138413	ENST00000345146,ENST00000415282,ENST00000415913,ENST00000417583,ENST00000446179,ENST00000451391,ENST00000462386,ENST00000481557,ENST00000484575	LNCaP_CRYM	LNCaP_Empty	OK	112.781	216.757	0.942562	6.13635	5e-05	0.000607934	yes	12943	342	1	13286
XLOC_001886	APOA1BP	chr1:156561553-156571288	ENSG00000163382	ENST00000368233,ENST00000368234,ENST00000368235,ENST00000467374,ENST00000488840	LNCaP_CRYM	LNCaP_Empty	OK	178.125	216.656	0.282515	1.46188	0.03755	0.145237	no	27894	951	6260	35105
XLOC_058993	SEC61B	chr9:101984345-101992897	ENSG00000106803	ENST00000223641,ENST00000481573,ENST00000498603	LNCaP_CRYM	LNCaP_Empty	OK	171.284	216.232	0.336193	2.33484	0.001	0.00840983	yes	25816	788	3026	29630
XLOC_029048	CTC-510F12,4,RAB3D,TMEM205	chr19:11406823-11465620	ENSG00000105514,ENSG00000105518,ENSG00000267174	ENST00000222120,ENST00000354882,ENST00000447337,ENST00000585722,ENST00000585801,ENST00000586218,ENST00000586356,ENST00000586590,ENST00000586701,ENST00000586956,ENST00000587948,ENST00000588321,ENST00000588560,ENST00000589555,ENST00000589655,ENST00000590482,ENST00000590788,ENST00000592952,ENST00000593256	LNCaP_CRYM	LNCaP_Empty	OK	178.134	216.045	0.278367	1.40329	0.04275	0.159548	no	28052	967	6495	35514
XLOC_031773	GULP1	chr2:189152533-189460659	ENSG00000144366	ENST00000359135,ENST00000409580,ENST00000409609,ENST00000409637,ENST00000409805,ENST00000409830,ENST00000409843,ENST00000409927,ENST00000410051,ENST00000433052,ENST00000451191,ENST00000467422,ENST00000476422,ENST00000478306,ENST00000479019,ENST00000486445,ENST00000495745,ENST00000496976	LNCaP_CRYM	LNCaP_Empty	OK	250.624	215.94	-0.214899	-0.706684	0.33425	0.589765	no	30735	1064	14320	46119
XLOC_046953	ATOX1	chr5:151121876-151192349	ENSG00000177556	ENST00000313115,ENST00000520382,ENST00000521264,ENST00000522145,ENST00000522314,ENST00000522710,ENST00000524142	LNCaP_CRYM	LNCaP_Empty	OK	127.591	215.898	0.758823	2.12101	0.00335	0.0226909	yes	15511	398	3734	19643
XLOC_024339	SYNGR2	chr17:76164638-76169608	ENSG00000108639	ENST00000225777,ENST00000585591,ENST00000588282,ENST00000589168,ENST00000589183,ENST00000589711,ENST00000590201,ENST00000591770,ENST00000592456	LNCaP_CRYM	LNCaP_Empty	OK	159.501	215.656	0.435161	2.88526	0.0001	0.00114582	yes	22473	629	2104	25206
XLOC_030148	CHMP2A	chr19:59062932-59066491	ENSG00000130724	ENST00000312547,ENST00000596708,ENST00000597209,ENST00000597848,ENST00000600006,ENST00000600118,ENST00000600804,ENST00000601220	LNCaP_CRYM	LNCaP_Empty	OK	186.217	215.187	0.208606	1.43066	0.03915	0.149979	no	31018	1244	6330	38592
XLOC_039086	RAB7A	chr3:128444964-128533639	ENSG00000075785	ENST00000265062,ENST00000464496,ENST00000482525,ENST00000483906,ENST00000485280,ENST00000490093,ENST00000491681,ENST00000493186	LNCaP_CRYM	LNCaP_Empty	OK	214.671	214.72	0.000329127	0.00105589	0.99885	0.999134	no	41503	29768	27779	99050
XLOC_042821	CTBP1	chr4:1205235-1282079	ENSG00000159692	ENST00000290921,ENST00000382950,ENST00000382952,ENST00000503594,ENST00000504092,ENST00000504784,ENST00000505826,ENST00000506180,ENST00000510568,ENST00000510739,ENST00000511907,ENST00000513420,ENST00000514210,ENST00000514495,ENST00000514596,ENST00000514669,ENST00000515399,ENST00000515690	LNCaP_CRYM	LNCaP_Empty	OK	192.109	214.625	0.159889	0.802425	0.25475	0.504028	no	33270	1576	12660	47506
XLOC_003900	DHCR24	chr1:55315165-55354523	ENSG00000116133	ENST00000371269,ENST00000436604,ENST00000535035,ENST00000537443	LNCaP_CRYM	LNCaP_Empty	OK	125.871	214.393	0.768316	4.2783	5e-05	0.000607934	yes	15359	396	1	15756
XLOC_025517	PHB	chr17:47448101-47554350	ENSG00000167085	ENST00000300408,ENST00000393345,ENST00000419140,ENST00000434917,ENST00000446735,ENST00000504124,ENST00000506273,ENST00000507748,ENST00000508009,ENST00000511832,ENST00000511933,ENST00000512041,ENST00000513412	LNCaP_CRYM	LNCaP_Empty	OK	170.648	214.254	0.328299	1.67683	0.0163	0.0776446	no	26096	814	5128	32038
XLOC_053862	SSBP1,TAS2R6	chr7:141404137-141488440	ENSG00000106028,ENSG00000270923	ENST00000265304,ENST00000461433,ENST00000463093,ENST00000465167,ENST00000465582,ENST00000467681,ENST00000468267,ENST00000469123,ENST00000473783,ENST00000481508,ENST00000484178,ENST00000489378,ENST00000496622,ENST00000498107,ENST00000605022	LNCaP_CRYM	LNCaP_Empty	OK	179.013	214.247	0.259207	1.74481	0.0127	0.0637614	no	28829	1041	4830	34700
XLOC_060878	RNA28S5	chrUn_gl000220:97082-122489	ENSG00000266658	ENST00000607521	LNCaP_CRYM	LNCaP_Empty	OK	204.975	214.168	0.0632942	0.312007	0.65165	0.830514	no	38097	3388	20453	61938
XLOC_063403	BCAP31	chrX:152965856-153051187	ENSG00000185825	ENST00000345046,ENST00000416815,ENST00000423827,ENST00000429550,ENST00000430088,ENST00000441714,ENST00000442093,ENST00000458587,ENST00000468947	LNCaP_CRYM	LNCaP_Empty	OK	176.285	214.088	0.280297	1.38213	0.0463	0.16797	no	27977	971	6647	35595
XLOC_012555	XPOT	chr12:64798129-64844907	ENSG00000184575	ENST00000332707,ENST00000400935,ENST00000538086,ENST00000540203,ENST00000541842,ENST00000542958	LNCaP_CRYM	LNCaP_Empty	OK	150.871	213.892	0.503572	2.22089	0.00135	0.0107702	yes	20593	551	3175	24319
XLOC_022247	MIR4721,TUFM	chr16:28853731-28857729	ENSG00000178952,ENSG00000264455	ENST00000313511,ENST00000561644,ENST00000565012,ENST00000569217,ENST00000577590	LNCaP_CRYM	LNCaP_Empty	OK	184.63	213.747	0.21127	0.805296	0.23185	0.478952	no	30897	1236	11994	44127
XLOC_027084	NARS	chr18:55267887-55289445	ENSG00000134440	ENST00000256854,ENST00000411676,ENST00000540592,ENST00000586807,ENST00000587194,ENST00000587366,ENST00000587675,ENST00000588661,ENST00000589001,ENST00000589314,ENST00000590123,ENST00000591599	LNCaP_CRYM	LNCaP_Empty	OK	162.304	213.585	0.396113	1.91354	0.007	0.0407412	yes	23706	691	4251	28648
XLOC_001111	ACADM,RABGGTB,SNORD45A,SNORD45B,SNORD45C	chr1:76190035-76260764	ENSG00000137955,ENSG00000201487,ENSG00000117054,ENSG00000206620,ENSG00000207241	ENST00000319942,ENST00000364617,ENST00000370826,ENST00000370834,ENST00000370841,ENST00000383893,ENST00000384512,ENST00000420607,ENST00000459697,ENST00000461653,ENST00000462042,ENST00000467748,ENST00000470201,ENST00000471759,ENST00000473018,ENST00000473406,ENST00000481374,ENST00000485459,ENST00000489450,ENST00000491266,ENST00000496055,ENST00000497648,ENST00000525808,ENST00000525881,ENST00000526129…	LNCaP_CRYM	LNCaP_Empty	OK	191.332	213.275	0.156639	0.0674028	0.8055	0.908491	no	33419	1614	23766	58799
XLOC_004005	SERBP1	chr1:67873492-67896098	ENSG00000142864	ENST00000361219,ENST00000370990,ENST00000370994,ENST00000370995,ENST00000462814,ENST00000484880,ENST00000490406,ENST00000493607	LNCaP_CRYM	LNCaP_Empty	OK	181.281	213.066	0.233073	1.47399	0.0275	0.114517	no	29950	1142	5779	36871
XLOC_011026	TMEM134	chr11:67231823-67236743	ENSG00000172663	ENST00000308022,ENST00000393877,ENST00000452789,ENST00000501408,ENST00000535175,ENST00000535585,ENST00000535813,ENST00000536020,ENST00000536773,ENST00000537601,ENST00000538561,ENST00000540133,ENST00000541059,ENST00000541598,ENST00000543661,ENST00000544903,ENST00000545682	LNCaP_CRYM	LNCaP_Empty	OK	163.322	212.934	0.382682	2.44426	0.00065	0.00582577	yes	24181	713	2806	27700
XLOC_000788	ATP6V0B	chr1:44440158-44443967	ENSG00000117410	ENST00000236067,ENST00000461670,ENST00000468183,ENST00000471859,ENST00000472174,ENST00000472277,ENST00000472505,ENST00000473485,ENST00000496131,ENST00000498208,ENST00000498664,ENST00000532072,ENST00000532642	LNCaP_CRYM	LNCaP_Empty	OK	138.711	212.702	0.616753	4.02095	5e-05	0.000607934	yes	18023	471	1	18495
XLOC_043540	UBE2D3	chr4:103715539-103790053	ENSG00000109332	ENST00000321805,ENST00000338145,ENST00000343106,ENST00000349311,ENST00000350435,ENST00000357194,ENST00000394801,ENST00000394803,ENST00000394804,ENST00000453744,ENST00000502404,ENST00000502563,ENST00000502690,ENST00000503282,ENST00000503418,ENST00000503742,ENST00000504211,ENST00000505009,ENST00000505207,ENST00000505307,ENST00000507845,ENST00000508238,ENST00000508249,ENST00000508474,ENST00000508476…	LNCaP_CRYM	LNCaP_Empty	OK	211.708	212.556	0.00576608	0.0309409	0.9614	0.976802	no	41213	12359	27232	80804
XLOC_023474	RP11-192H23,5	chr17:26782769-26972472	ENSG00000265168	ENST00000585189	LNCaP_CRYM	LNCaP_Empty	OK	124.551	212.535	0.770963	0.769684	0.27265	0.523666	no	15328	401	13081	28810
XLOC_007731	PPA1	chr10:71962585-71993667	ENSG00000180817	ENST00000373230,ENST00000373232,ENST00000460755,ENST00000495346,ENST00000608321,ENST00000610026	LNCaP_CRYM	LNCaP_Empty	OK	166.195	212.51	0.354657	2.4676	0.00035	0.00344949	yes	25168	762	2547	28477
XLOC_005569	PARP1	chr1:226548391-226595780	ENSG00000143799	ENST00000366790,ENST00000366791,ENST00000366792,ENST00000366794,ENST00000463968,ENST00000468608,ENST00000469663,ENST00000490921,ENST00000491816,ENST00000498787	LNCaP_CRYM	LNCaP_Empty	OK	119.518	211.973	0.82665	3.55529	5e-05	0.000607934	yes	14518	382	1	14901
XLOC_016572	C14orf166	chr14:52456192-52471420	ENSG00000087302	ENST00000261700,ENST00000553362,ENST00000553479,ENST00000553707,ENST00000555319,ENST00000556760,ENST00000557553	LNCaP_CRYM	LNCaP_Empty	OK	170.536	211.958	0.313698	2.0619	0.00345	0.0232495	yes	26622	873	3750	31245
XLOC_028822	LMNB2,TIMM13	chr19:2389768-2456994	ENSG00000099800,ENSG00000176619	ENST00000215570,ENST00000325327,ENST00000475819,ENST00000490554,ENST00000527409,ENST00000532465,ENST00000534495,ENST00000591871	LNCaP_CRYM	LNCaP_Empty	OK	150.534	211.941	0.49357	2.31065	0.001	0.00840983	yes	20832	570	3026	24428
XLOC_021427	FBXL8,HSF4,NOL3,RP11-5A19,5	chr16:67188082-67217943	ENSG00000135722,ENSG00000102878,ENSG00000140939,ENSG00000265690	ENST00000258200,ENST00000264009,ENST00000268605,ENST00000421453,ENST00000432069,ENST00000434833,ENST00000517382,ENST00000517680,ENST00000517685,ENST00000517729,ENST00000517750,ENST00000517867,ENST00000518148,ENST00000518227,ENST00000518603,ENST00000518753,ENST00000519105,ENST00000519224,ENST00000519378,ENST00000519601,ENST00000519917,ENST00000519945,ENST00000520247,ENST00000520304,ENST00000520528…	LNCaP_CRYM	LNCaP_Empty	OK	203.048	211.258	0.0571869	0.15704	0.8091	0.910093	no	38428	3714	23846	65988
XLOC_007474	HNRNPF	chr10:43881064-43904614	ENSG00000169813	ENST00000337970,ENST00000356053,ENST00000357065,ENST00000443950,ENST00000544000	LNCaP_CRYM	LNCaP_Empty	OK	162.529	211.179	0.377769	2.49373	0.0004	0.00387163	yes	24339	727	2595	27661
XLOC_047908	VEGFA	chr6:43737920-43754224	ENSG00000112715	ENST00000230480,ENST00000324450,ENST00000372055,ENST00000372064,ENST00000372067,ENST00000413642,ENST00000417285,ENST00000425836,ENST00000476772,ENST00000480614,ENST00000482630,ENST00000493786,ENST00000497139,ENST00000512683,ENST00000518538,ENST00000519767,ENST00000520265	LNCaP_CRYM	LNCaP_Empty	OK	167.863	210.205	0.324519	1.16427	0.06285	0.209107	no	26239	853	7267	34359
XLOC_024081	CLTC	chr17:57697218-57919616	ENSG00000141367	ENST00000269122,ENST00000393043,ENST00000466513,ENST00000472129,ENST00000472651,ENST00000475458,ENST00000483176,ENST00000496076,ENST00000498711,ENST00000579456,ENST00000579815,ENST00000580081,ENST00000584313,ENST00000585198	LNCaP_CRYM	LNCaP_Empty	OK	167.061	209.917	0.329444	1.38037	0.0305	0.124038	no	26055	835	5916	32806
XLOC_027248	TXNL4A	chr18:77732866-77793949	ENSG00000141759	ENST00000269601,ENST00000355491,ENST00000585474,ENST00000585769,ENST00000586295,ENST00000586612,ENST00000586825,ENST00000588162,ENST00000589926,ENST00000591711,ENST00000592837,ENST00000592957	LNCaP_CRYM	LNCaP_Empty	OK	166.288	209.512	0.333342	2.10228	0.00335	0.0226909	yes	25914	825	3734	30473
XLOC_061332	RBM3	chrX:48431481-48439545	ENSG00000102317	ENST00000354480,ENST00000376755,ENST00000376759,ENST00000430348,ENST00000466764,ENST00000472897,ENST00000485213,ENST00000488216,ENST00000489344,ENST00000490127,ENST00000491236,ENST00000491240	LNCaP_CRYM	LNCaP_Empty	OK	158.838	209.426	0.398883	2.32543	0.001	0.00840983	yes	23616	700	3026	27342
XLOC_024420	MRPL12,SLC25A10	chr17:79670386-79688251	ENSG00000183048,ENSG00000262814,ENSG00000262660	ENST00000331531,ENST00000333676,ENST00000350690,ENST00000545862,ENST00000570310,ENST00000571730,ENST00000571876,ENST00000573246,ENST00000574129,ENST00000574884	LNCaP_CRYM	LNCaP_Empty	OK	148.075	209.4	0.499933	3.13568	5e-05	0.000607934	yes	20672	571	1	21244
XLOC_005878	PFKP	chr10:3108524-3179904	ENSG00000067057	ENST00000381072,ENST00000381075,ENST00000381125,ENST00000407806,ENST00000413079,ENST00000415005,ENST00000421751,ENST00000433193,ENST00000460445,ENST00000468050,ENST00000495715,ENST00000607886	LNCaP_CRYM	LNCaP_Empty	OK	104.914	209.335	0.996602	2.12456	5e-05	0.000607934	yes	12284	341	1	12626
XLOC_006872	MIR4680,PDCD4	chr10:112628653-112679032	ENSG00000150593,ENSG00000265827	ENST00000280154,ENST00000393104,ENST00000444997,ENST00000462577,ENST00000467574,ENST00000481353,ENST00000483595,ENST00000483670,ENST00000489049,ENST00000492932,ENST00000498367,ENST00000580906	LNCaP_CRYM	LNCaP_Empty	OK	251.838	209.153	-0.267937	-0.0646557	0.74905	0.883418	no	28473	839	22489	51801
XLOC_060975	CU442762,1	chrUn_gl000247:11985-12067	ENSG00000238477	ENST00000458778	LNCaP_CRYM	LNCaP_Empty	OK	280.236	208.854	-0.424146	-0.35837	0.61295	0.807655	no	22806	488	19672	42966
XLOC_015003	ITM2B	chr13:48807293-48837063	ENSG00000136156	ENST00000378549,ENST00000378565,ENST00000463839,ENST00000607866	LNCaP_CRYM	LNCaP_Empty	OK	199.202	208.425	0.0652978	0.392933	0.57805	0.785618	no	37996	3376	19006	60378
XLOC_053355	STEAP1	chr7:89511666-89867451	ENSG00000164647	ENST00000297205,ENST00000412573,ENST00000475789	LNCaP_CRYM	LNCaP_Empty	OK	269.484	208.225	-0.372059	-0.995581	0.1523	0.375353	no	24557	573	9945	35075
XLOC_041736	LIMCH1	chr4:41361623-41702094	ENSG00000064042	ENST00000313860,ENST00000381753,ENST00000396595,ENST00000446625,ENST00000503057,ENST00000505705,ENST00000508466,ENST00000508501,ENST00000509277,ENST00000509454,ENST00000509638,ENST00000511424,ENST00000511496,ENST00000512228,ENST00000512632,ENST00000512820,ENST00000512946,ENST00000513024,ENST00000514096,ENST00000514190,ENST00000515785,ENST00000515847	LNCaP_CRYM	LNCaP_Empty	OK	101.001	208.217	1.04372	5.74289	5e-05	0.000607934	yes	11761	334	1	12096
XLOC_041814	DANCR	chr4:53578596-53586998	ENSG00000226950	ENST00000411630,ENST00000425653,ENST00000441504,ENST00000444958	LNCaP_CRYM	LNCaP_Empty	OK	214.241	207.66	-0.0450151	-0.305482	0.66145	0.83584	no	39102	4328	20654	64084
XLOC_053613	CAPZA2	chr7:116451123-116562103	ENSG00000198898	ENST00000361183,ENST00000414148,ENST00000417431,ENST00000426421,ENST00000449080,ENST00000458284,ENST00000461878,ENST00000464223,ENST00000464669,ENST00000465607,ENST00000466023,ENST00000484325,ENST00000490693,ENST00000496161	LNCaP_CRYM	LNCaP_Empty	OK	193.212	207.476	0.10276	0.159154	0.8151	0.913104	no	36076	2368	23981	62425
XLOC_001082	SRSF11	chr1:70671364-70718735	ENSG00000116754	ENST00000370949,ENST00000370950,ENST00000370951,ENST00000395136,ENST00000405432,ENST00000436161,ENST00000454435,ENST00000460795,ENST00000461935,ENST00000463116,ENST00000463859,ENST00000463877,ENST00000469170,ENST00000473950,ENST00000475204,ENST00000481648,ENST00000484162,ENST00000486667,ENST00000489188	LNCaP_CRYM	LNCaP_Empty	OK	213.414	207.265	-0.0421782	-0.197796	0.7788	0.896324	no	39267	4513	23157	66937
XLOC_049903	CD164	chr6:109687716-109703762	ENSG00000135535	ENST00000275080,ENST00000310786,ENST00000324953,ENST00000368961,ENST00000413644,ENST00000415861,ENST00000499860,ENST00000504373,ENST00000506649,ENST00000512212,ENST00000512821	LNCaP_CRYM	LNCaP_Empty	OK	252.87	207.239	-0.287101	-1.94432	0.0056	0.0340095	yes	27711	774	4098	32583
XLOC_028971	CD320,NDUFA7	chr19:8367010-8408146	ENSG00000267855,ENSG00000167775,ENSG00000167774	ENST00000301457,ENST00000301458,ENST00000537716,ENST00000593729,ENST00000595856,ENST00000596002,ENST00000596246,ENST00000598299,ENST00000598884,ENST00000599573,ENST00000601101,ENST00000601258,ENST00000602059	LNCaP_CRYM	LNCaP_Empty	OK	134.165	207.128	0.626512	1.72204	0.01535	0.0740795	no	17810	476	5055	23341
XLOC_010984	RP11-867G23,4	chr11:66036003-66056641	ENSG00000254452	ENST00000526951,ENST00000528650	LNCaP_CRYM	LNCaP_Empty	OK	191.332	207.096	0.114223	0.316242	0.6553	0.832261	no	35522	2189	20525	58236
XLOC_019938	ARPP19	chr15:52839241-52862080	ENSG00000128989	ENST00000249822,ENST00000561650,ENST00000561971,ENST00000563277,ENST00000563566,ENST00000564163,ENST00000565288,ENST00000566423,ENST00000567669,ENST00000567830,ENST00000568196,ENST00000569281,ENST00000569723	LNCaP_CRYM	LNCaP_Empty	OK	185.411	206.061	0.152345	0.248432	0.72185	0.869982	no	33629	1714	21894	57237
XLOC_012621	CCT2	chr12:69979113-69995350	ENSG00000166226	ENST00000299300,ENST00000543146,ENST00000544368,ENST00000546850,ENST00000546859,ENST00000548787,ENST00000549933,ENST00000550010,ENST00000550455,ENST00000550638,ENST00000550653,ENST00000551620,ENST00000551899,ENST00000553169	LNCaP_CRYM	LNCaP_Empty	OK	181.797	205.487	0.176723	1.07904	0.1182	0.319274	no	32436	1505	8945	42886
XLOC_012366	AC107016,2,KRT18	chr12:53290976-53346686	ENSG00000111057,ENSG00000265039	ENST00000388835,ENST00000388837,ENST00000546656,ENST00000548015,ENST00000548496,ENST00000549078,ENST00000550600,ENST00000581256	LNCaP_CRYM	LNCaP_Empty	OK	199.101	205.381	0.0448064	0.105059	0.84315	0.92546	no	39117	4450	24636	68203
XLOC_046549	FBXL17	chr5:107194674-107717799	ENSG00000145743	ENST00000359660,ENST00000481160,ENST00000496714,ENST00000518486,ENST00000542267	LNCaP_CRYM	LNCaP_Empty	OK	280.147	205.196	-0.449181	-2.10521	0.00245	0.0174926	yes	22073	463	3525	26061
XLOC_003558	MARCKSL1	chr1:32799431-32801994	ENSG00000175130	ENST00000329421	LNCaP_CRYM	LNCaP_Empty	OK	306.122	205.176	-0.577242	-4.07604	5e-05	0.000607934	yes	18838	355	1	19194
XLOC_042417	SCOC	chr4:141178439-141306880	ENSG00000153130	ENST00000338517,ENST00000394203,ENST00000394205,ENST00000502535,ENST00000506322,ENST00000506597,ENST00000510586,ENST00000512749,ENST00000608372	LNCaP_CRYM	LNCaP_Empty	OK	134.672	205.088	0.606794	4.27194	5e-05	0.000607934	yes	18220	493	1	18714
XLOC_008815	EHF	chr11:34642610-34684832	ENSG00000135373	ENST00000257831,ENST00000450654,ENST00000525253,ENST00000527001,ENST00000527935,ENST00000529161,ENST00000529527,ENST00000530286,ENST00000531728,ENST00000531794,ENST00000532302,ENST00000533754	LNCaP_CRYM	LNCaP_Empty	OK	118.977	204.706	0.782865	3.25447	0.0001	0.00114582	yes	15144	413	2104	17661
XLOC_032419	PDIA6	chr2:10861774-10978103	ENSG00000143870	ENST00000272227,ENST00000381611,ENST00000404371,ENST00000404824,ENST00000458536,ENST00000489662,ENST00000540494	LNCaP_CRYM	LNCaP_Empty	OK	166.935	204.673	0.294035	2.05902	0.0033	0.0224108	yes	27412	974	3729	32115
XLOC_021087	FUS	chr16:31191430-31203127	ENSG00000089280	ENST00000254108,ENST00000380244,ENST00000474990,ENST00000483853,ENST00000487045,ENST00000487509,ENST00000487974,ENST00000564766,ENST00000566605,ENST00000568685,ENST00000568901,ENST00000569760,ENST00000570090	LNCaP_CRYM	LNCaP_Empty	OK	247.515	204.494	-0.275458	-1.30319	0.0663	0.217328	no	28163	828	7384	36375
XLOC_025976	ALYREF	chr17:79845712-79869340	ENSG00000183684	ENST00000331204,ENST00000504015,ENST00000511412,ENST00000512673	LNCaP_CRYM	LNCaP_Empty	OK	132.546	204.143	0.623086	1.48392	0.0376	0.145381	no	17884	486	6263	24633
XLOC_008926	NDUFS3,PTPMT1	chr11:47487488-47606114	ENSG00000213619,ENSG00000110536	ENST00000263774,ENST00000326656,ENST00000326674,ENST00000426530,ENST00000524568,ENST00000525212,ENST00000525378,ENST00000527079,ENST00000527178,ENST00000528192,ENST00000529276,ENST00000530295,ENST00000531351,ENST00000533105,ENST00000533507,ENST00000534208,ENST00000534716,ENST00000534775	LNCaP_CRYM	LNCaP_Empty	OK	148.549	204.121	0.458488	1.22947	0.04325	0.161016	no	21807	635	6516	28958
XLOC_001544	AL583842,3	chr1:142618768-142729975	ENSG00000266657	ENST00000580249	LNCaP_CRYM	LNCaP_Empty	OK	533.441	203.785	-1.38828	-0.417107	0.6466	0.827792	no	9075	132	20348	29555
XLOC_013370	PHB2,SCARNA12	chr12:7072407-7178336	ENSG00000215021,ENSG00000238795	ENST00000399433,ENST00000440277,ENST00000459155,ENST00000535923,ENST00000536316,ENST00000537646,ENST00000542294,ENST00000542912,ENST00000543465,ENST00000544134,ENST00000544888,ENST00000545167,ENST00000545555,ENST00000546111,ENST00000546217	LNCaP_CRYM	LNCaP_Empty	OK	167.15	203.74	0.285587	1.23817	0.04325	0.161016	no	27765	1000	6516	35281
XLOC_027462	CTD-3214H19,4,PET100,STXBP2	chr19:7694622-7712759	ENSG00000076944,ENSG00000229833,ENSG00000268400	ENST00000221283,ENST00000414284,ENST00000441779,ENST00000456958,ENST00000593535,ENST00000593854,ENST00000594221,ENST00000594797,ENST00000595181,ENST00000595800,ENST00000595861,ENST00000595866,ENST00000595950,ENST00000597068,ENST00000597467,ENST00000598540,ENST00000598664,ENST00000599243,ENST00000599278,ENST00000599400,ENST00000599558,ENST00000599648,ENST00000599737,ENST00000599905,ENST00000600702…	LNCaP_CRYM	LNCaP_Empty	OK	150.949	203.505	0.431002	1.36345	0.05285	0.185378	no	22578	677	6888	30143
XLOC_010899	MACROD1	chr11:63742078-63933578	ENSG00000133315	ENST00000255681,ENST00000538042,ENST00000538595,ENST00000541041,ENST00000542105,ENST00000542359,ENST00000543422,ENST00000545464	LNCaP_CRYM	LNCaP_Empty	OK	139.394	202.983	0.542188	0.793892	0.2559	0.505361	no	19639	543	12689	32871
XLOC_035250	PCNA	chr20:5095598-5107272	ENSG00000132646	ENST00000379143,ENST00000379160	LNCaP_CRYM	LNCaP_Empty	OK	107.423	202.701	0.916048	6.41398	5e-05	0.000607934	yes	13274	370	1	13645
XLOC_017180	EIF5	chr14:103799880-103811362	ENSG00000100664	ENST00000216554,ENST00000392715,ENST00000558265,ENST00000558316,ENST00000558506,ENST00000558551,ENST00000558800,ENST00000559011,ENST00000559130,ENST00000559249,ENST00000559532,ENST00000559923,ENST00000560200,ENST00000560338,ENST00000560763,ENST00000560877,ENST00000561023,ENST00000561325,ENST00000561380,ENST00000561406,ENST00000561439	LNCaP_CRYM	LNCaP_Empty	OK	167.675	202.686	0.273584	1.06283	0.12835	0.336703	no	28232	1052	9275	38559
XLOC_060501	HSPA5	chr9:127997131-128003609	ENSG00000044574	ENST00000324460	LNCaP_CRYM	LNCaP_Empty	OK	182.005	202.496	0.153917	1.07992	0.1301	0.339694	no	33539	1726	9320	44585
XLOC_030415	BRE,MRPL33	chr2:27994583-28561768	ENSG00000243147,ENSG00000158019	ENST00000296102,ENST00000342045,ENST00000344773,ENST00000361704,ENST00000379624,ENST00000379629,ENST00000379632,ENST00000379666,ENST00000436924,ENST00000448427,ENST00000472192,ENST00000476552,ENST00000483992,ENST00000492702,ENST00000496951,ENST00000603461,ENST00000604932	LNCaP_CRYM	LNCaP_Empty	OK	187.049	202.185	0.112261	0.571384	0.40725	0.65441	no	35608	2264	15675	53547
XLOC_033259	RNU7-96P	chr2:98372798-98612595	ENSG00000238719	ENST00000459535	LNCaP_CRYM	LNCaP_Empty	NOTEST	0	201.366	Inf	0	1	1	no	1	188	27787	27976
XLOC_029020	EIF3G	chr19:10216898-10230596	ENSG00000130811	ENST00000253108,ENST00000586151,ENST00000587146,ENST00000587168,ENST00000587590,ENST00000587681,ENST00000587993,ENST00000588709,ENST00000589009,ENST00000589454,ENST00000589458,ENST00000589674,ENST00000590158,ENST00000590647,ENST00000590940,ENST00000592485,ENST00000593054,ENST00000593066,ENST00000593095	LNCaP_CRYM	LNCaP_Empty	OK	186.775	201.315	0.108152	0.495732	0.4804	0.718048	no	35814	2334	17057	55205
XLOC_027627	NFIX	chr19:13106421-13209612	ENSG00000008441	ENST00000358552,ENST00000360105,ENST00000397661,ENST00000585382,ENST00000585575,ENST00000586797,ENST00000586873,ENST00000587260,ENST00000587760,ENST00000588228,ENST00000588680,ENST00000590027,ENST00000591028,ENST00000592199	LNCaP_CRYM	LNCaP_Empty	OK	159.582	201.06	0.333326	1.2824	0.0239	0.102738	no	25915	872	5607	32394
XLOC_003200	SRM	chr1:11114640-11120081	ENSG00000116649	ENST00000376957,ENST00000459997,ENST00000465788,ENST00000475189,ENST00000487300,ENST00000490101	LNCaP_CRYM	LNCaP_Empty	OK	134.586	200.245	0.573243	3.83503	5e-05	0.000607934	yes	18915	527	1	19443
XLOC_055915	BNIP3L	chr8:26236774-26371608	ENSG00000104765	ENST00000380629,ENST00000518611,ENST00000520077,ENST00000520409,ENST00000521254,ENST00000523515,ENST00000523949	LNCaP_CRYM	LNCaP_Empty	OK	156.681	199.822	0.350881	2.08898	0.00315	0.0215729	yes	25303	826	3691	29820
XLOC_014478	PPP1CC	chr12:111157484-111180744	ENSG00000186298	ENST00000335007,ENST00000340766,ENST00000546904,ENST00000546933,ENST00000550261,ENST00000550991,ENST00000551582,ENST00000551676,ENST00000551690,ENST00000553024	LNCaP_CRYM	LNCaP_Empty	OK	158.217	199.328	0.333238	1.67269	0.0178	0.0832356	no	25919	882	5231	32032
XLOC_009194	RTN3	chr11:63448917-63527363	ENSG00000133318	ENST00000338850,ENST00000339997,ENST00000341307,ENST00000354497,ENST00000356000,ENST00000377819,ENST00000536011,ENST00000537981,ENST00000538995,ENST00000540798,ENST00000542238,ENST00000543123,ENST00000543552,ENST00000545432	LNCaP_CRYM	LNCaP_Empty	OK	159.702	198.879	0.316508	2.03068	0.0032	0.0218545	yes	26507	934	3704	31145
XLOC_023718	MIR4728	chr17:37827374-37887040	ENSG00000265178	ENST00000580969	LNCaP_CRYM	LNCaP_Empty	OK	119.043	198.813	0.739928	0.0467095	0.66475	0.837753	no	15802	436	20731	36969
XLOC_047153	NHP2	chr5:177557996-177580968	ENSG00000145912	ENST00000274606,ENST00000314397,ENST00000502263,ENST00000510363,ENST00000511078,ENST00000514354	LNCaP_CRYM	LNCaP_Empty	OK	157.481	198.618	0.334822	1.85291	0.00925	0.0499072	yes	25872	881	4514	31267
XLOC_052834	GARS	chr7:30536236-30673649	ENSG00000106105	ENST00000389266,ENST00000444666,ENST00000454308,ENST00000465748,ENST00000470392,ENST00000478124,ENST00000484093,ENST00000485784,ENST00000496643	LNCaP_CRYM	LNCaP_Empty	OK	107.651	198.568	0.883269	3.63803	5e-05	0.000607934	yes	13702	392	1	14095
XLOC_028596	U2AF2	chr19:56165511-56186081	ENSG00000063244	ENST00000308924,ENST00000450554,ENST00000587196,ENST00000587275,ENST00000588850,ENST00000590551,ENST00000592867,ENST00000592874	LNCaP_CRYM	LNCaP_Empty	OK	175.77	198.384	0.174608	0.900489	0.20305	0.447174	no	32527	1569	11287	45383
XLOC_010259	RP11-732A19,2,TAF10	chr11:6616304-6633898	ENSG00000166337,ENSG00000254641	ENST00000299424,ENST00000526743,ENST00000527248,ENST00000527398,ENST00000531760,ENST00000532344	LNCaP_CRYM	LNCaP_Empty	OK	147.831	198.342	0.424041	1.61531	0.02205	0.0976811	no	22811	702	5493	29006
XLOC_050169	SF3B5	chr6:144416017-144416754	ENSG00000169976	ENST00000367569	LNCaP_CRYM	LNCaP_Empty	OK	137.253	198.34	0.531132	3.70906	5e-05	0.000607934	yes	19935	575	1	20511
XLOC_028267	CALM3	chr19:46984052-47114050	ENSG00000160014	ENST00000291295,ENST00000391918,ENST00000477244,ENST00000482455,ENST00000486500,ENST00000594523,ENST00000595072,ENST00000596362,ENST00000597743,ENST00000597868,ENST00000598871,ENST00000599839,ENST00000602169	LNCaP_CRYM	LNCaP_Empty	OK	179.655	197.891	0.139478	0.714091	0.30385	0.558449	no	34224	1918	13730	49872
XLOC_012404	COPZ1	chr12:54624723-54745635	ENSG00000111481	ENST00000262061,ENST00000455864,ENST00000548076,ENST00000548281,ENST00000548753,ENST00000549043,ENST00000549116,ENST00000550027,ENST00000550171,ENST00000550713,ENST00000551412,ENST00000551779,ENST00000551962,ENST00000552218,ENST00000552362,ENST00000552848,ENST00000553009,ENST00000553231	LNCaP_CRYM	LNCaP_Empty	OK	165.873	197.495	0.25174	0.520859	0.4399	0.684644	no	29131	1150	16316	46597
XLOC_023946	ATP5G1	chr17:46952221-47006418	ENSG00000159199	ENST00000355938,ENST00000393366,ENST00000502964,ENST00000503641,ENST00000504591,ENST00000506855,ENST00000513347,ENST00000513781,ENST00000514808,ENST00000515060	LNCaP_CRYM	LNCaP_Empty	OK	130.104	196.764	0.596795	2.24152	0.00205	0.0150717	yes	18418	518	3413	22349
XLOC_028294	SEPW1	chr19:48281828-48287943	ENSG00000178980	ENST00000509570,ENST00000593892,ENST00000595509,ENST00000595615,ENST00000598083,ENST00000598273,ENST00000598956,ENST00000599302,ENST00000599590,ENST00000599627,ENST00000599874,ENST00000601048,ENST00000601419,ENST00000601937,ENST00000602163	LNCaP_CRYM	LNCaP_Empty	OK	71.7984	196.672	1.45377	7.64133	5e-05	0.000607934	yes	8726	289	1	9016
XLOC_021947	RP11-461A8,4,TRAP1	chr16:3661728-3767598	ENSG00000126602,ENSG00000263235	ENST00000246957,ENST00000538171,ENST00000570403,ENST00000570409,ENST00000570514,ENST00000571011,ENST00000571538,ENST00000571804,ENST00000573872,ENST00000574175,ENST00000574494,ENST00000574941,ENST00000575671,ENST00000575707,ENST00000575854,ENST00000576106,ENST00000576335,ENST00000576788	LNCaP_CRYM	LNCaP_Empty	OK	151.222	196.414	0.377225	1.56447	0.02425	0.103884	no	24361	782	5624	30767
XLOC_044427	TARS	chr5:33440801-33469644	ENSG00000113407	ENST00000265112,ENST00000455217,ENST00000502508,ENST00000502553,ENST00000503422,ENST00000504698,ENST00000505012,ENST00000506040,ENST00000507716,ENST00000508361,ENST00000509410,ENST00000509731,ENST00000513066,ENST00000514259	LNCaP_CRYM	LNCaP_Empty	OK	142.738	196.28	0.459545	2.19336	0.0025	0.0177926	yes	21767	662	3546	25975
XLOC_032029	XRCC5	chr2:216972186-217071026	ENSG00000079246	ENST00000392132,ENST00000392133,ENST00000417391,ENST00000429133,ENST00000451695,ENST00000460284,ENST00000471649,ENST00000476360,ENST00000485763,ENST00000493706	LNCaP_CRYM	LNCaP_Empty	OK	153.929	195.558	0.345327	1.46294	0.0369	0.143263	no	25489	867	6237	32593
XLOC_022724	AARS	chr16:70286197-70323446	ENSG00000090861	ENST00000261772,ENST00000564359,ENST00000565361,ENST00000566969,ENST00000567490,ENST00000569790,ENST00000569825	LNCaP_CRYM	LNCaP_Empty	OK	158.588	195.123	0.299098	1.69654	0.01525	0.0737129	no	27193	1003	5048	33244
XLOC_014035	CDK4	chr12:58117543-58154190	ENSG00000135446	ENST00000257904,ENST00000312990,ENST00000546489,ENST00000547281,ENST00000547853,ENST00000549606,ENST00000550419,ENST00000551706,ENST00000551800,ENST00000551888,ENST00000552254,ENST00000552388,ENST00000552713,ENST00000552862,ENST00000553237	LNCaP_CRYM	LNCaP_Empty	OK	165.127	194.405	0.235489	1.12957	0.06625	0.217209	no	29839	1227	7381	38447
XLOC_004918	PFDN2	chr1:161070345-161102478	ENSG00000143256	ENST00000368010,ENST00000468311	LNCaP_CRYM	LNCaP_Empty	OK	126.767	194.183	0.615238	2.39486	0.0012	0.0097419	yes	18053	511	3114	21678
XLOC_001989	NDUFS2	chr1:161154097-161184185	ENSG00000158864	ENST00000367993,ENST00000392179,ENST00000465923,ENST00000467295,ENST00000468828,ENST00000473321,ENST00000475570,ENST00000476409,ENST00000478866,ENST00000479948,ENST00000480762,ENST00000483804,ENST00000492153,ENST00000493849,ENST00000496133,ENST00000496553	LNCaP_CRYM	LNCaP_Empty	OK	152.042	193.739	0.349639	2.15522	0.0022	0.0159919	yes	25336	866	3452	29654
XLOC_017357	PRMT5	chr14:23388664-23398794	ENSG00000100462	ENST00000216350,ENST00000324366,ENST00000397440,ENST00000397441,ENST00000421938,ENST00000454731,ENST00000476175,ENST00000538452,ENST00000553417,ENST00000553502,ENST00000553550,ENST00000553641,ENST00000553787,ENST00000553897,ENST00000554716,ENST00000554867,ENST00000554910,ENST00000555454,ENST00000555530,ENST00000556032,ENST00000556043,ENST00000556426,ENST00000556616,ENST00000557015,ENST00000557415…	LNCaP_CRYM	LNCaP_Empty	OK	145.286	193.601	0.414189	1.41647	0.04145	0.155876	no	23095	732	6445	30272
XLOC_004750	TPM3	chr1:154127783-154167124	ENSG00000143549	ENST00000271850,ENST00000302206,ENST00000312970,ENST00000323144,ENST00000328159,ENST00000330188,ENST00000341372,ENST00000341485,ENST00000368527,ENST00000368530,ENST00000368531,ENST00000368533,ENST00000368545,ENST00000466010,ENST00000469717,ENST00000473036,ENST00000504663,ENST00000505010,ENST00000509409,ENST00000509601,ENST00000513769,ENST00000515609	LNCaP_CRYM	LNCaP_Empty	OK	160.663	193.528	0.268508	1.58295	0.0222	0.0976811	no	28447	1112	5493	35052
XLOC_053242	EIF4H	chr7:73588574-73611431	ENSG00000106682	ENST00000265753,ENST00000353999,ENST00000479338,ENST00000489484,ENST00000495187	LNCaP_CRYM	LNCaP_Empty	OK	146.39	193.278	0.400859	2.80966	0.0001	0.00114582	yes	23544	751	2104	26399
XLOC_053707	ATP6V1F	chr7:128470430-128550773	ENSG00000128524	ENST00000249289,ENST00000492758	LNCaP_CRYM	LNCaP_Empty	OK	157.847	193.261	0.292026	1.99095	0.00415	0.0265884	yes	27507	1035	3875	32417
XLOC_004760	UBE2Q1	chr1:154521052-154531504	ENSG00000160714	ENST00000292211,ENST00000467683,ENST00000474181,ENST00000476612,ENST00000483639,ENST00000491572,ENST00000497453	LNCaP_CRYM	LNCaP_Empty	OK	147.907	193.186	0.385302	0.925083	0.18225	0.41917	no	24098	780	10813	35691
XLOC_037356	ATXN10	chr22:46067677-46241187	ENSG00000130638	ENST00000252934,ENST00000381061,ENST00000402380,ENST00000435026,ENST00000451241,ENST00000464482,ENST00000470722,ENST00000476998,ENST00000483549,ENST00000493643,ENST00000498009	LNCaP_CRYM	LNCaP_Empty	OK	145.851	192.757	0.402286	2.03343	0.0035	0.0234177	yes	23505	750	3764	28019
XLOC_011830	DYRK4,GALNT8,KCNA6,NDUFA9,RP11-234B24,6,RP11-500M8,7	chr12:4671369-4960277	ENSG00000010219,ENSG00000130035,ENSG00000139180,ENSG00000151079,ENSG00000272921,ENSG00000255639	ENST00000010132,ENST00000252318,ENST00000266544,ENST00000280684,ENST00000396655,ENST00000433855,ENST00000535050,ENST00000535354,ENST00000535726,ENST00000536137,ENST00000536157,ENST00000536588,ENST00000536645,ENST00000537719,ENST00000538520,ENST00000539309,ENST00000539490,ENST00000539573,ENST00000539701,ENST00000540644,ENST00000540688,ENST00000540757,ENST00000541024,ENST00000542369,ENST00000542744…	LNCaP_CRYM	LNCaP_Empty	OK	139.22	192.43	0.466964	2.85117	5e-05	0.000607934	yes	21561	669	1	22231
XLOC_004914	F11R,RP11-544M22,13,TSTD1	chr1:160964892-161008827	ENSG00000270149,ENSG00000215845,ENSG00000158769	ENST00000289779,ENST00000318289,ENST00000335772,ENST00000368023,ENST00000368024,ENST00000368026,ENST00000423014,ENST00000462952,ENST00000466967,ENST00000470694,ENST00000472573,ENST00000486084,ENST00000537746,ENST00000602966	LNCaP_CRYM	LNCaP_Empty	OK	179.456	192.219	0.0991229	0.428161	0.54125	0.76159	no	36244	2612	18277	57133
XLOC_054321	CYCS	chr7:25159709-25164980	ENSG00000172115	ENST00000305786,ENST00000409409,ENST00000409764,ENST00000413447	LNCaP_CRYM	LNCaP_Empty	OK	127.809	191.939	0.586662	3.41149	5e-05	0.000607934	yes	18625	535	1	19161
XLOC_037303	XRCC6	chr22:42017122-42060044	ENSG00000196419	ENST00000359308,ENST00000360079,ENST00000402580,ENST00000405506,ENST00000405878,ENST00000428575,ENST00000464116,ENST00000478914	LNCaP_CRYM	LNCaP_Empty	OK	149.1	191.791	0.363261	2.3192	0.0006	0.00543987	yes	24876	838	2769	28483
XLOC_004338	LAMTOR5	chr1:110905469-110974982	ENSG00000134248	ENST00000256644,ENST00000474861,ENST00000483260,ENST00000531779,ENST00000602858	LNCaP_CRYM	LNCaP_Empty	OK	164.33	191.078	0.217564	1.37308	0.05085	0.180227	no	30605	1347	6822	38774
XLOC_058773	AL359314,1	chr9:79226291-79521004	ENSG00000265488	ENST00000578375	LNCaP_CRYM	LNCaP_Empty	OK	284.287	190.996	-0.573805	-0.073472	0.7829	0.897908	no	18903	378	23245	42526
XLOC_049321	CUTA	chr6:33378175-33386094	ENSG00000112514	ENST00000374484,ENST00000374496,ENST00000374500,ENST00000440279,ENST00000465956,ENST00000479249,ENST00000482684,ENST00000487637,ENST00000488034,ENST00000488478,ENST00000492510,ENST00000494751	LNCaP_CRYM	LNCaP_Empty	OK	180.466	190.84	0.0806301	0.491621	0.4759	0.714332	no	37185	3067	16987	57239
XLOC_025870	MIR636,SRSF2	chr17:74722911-74777531	ENSG00000161547,ENSG00000207556	ENST00000358156,ENST00000359995,ENST00000384825,ENST00000392485,ENST00000452355,ENST00000508921,ENST00000582449,ENST00000583836,ENST00000585202,ENST00000586778,ENST00000589919,ENST00000592676	LNCaP_CRYM	LNCaP_Empty	OK	148.706	190.767	0.359354	1.62393	0.0189	0.0872209	no	25016	860	5310	31186
XLOC_031220	ACTR3	chr2:114647536-114720173	ENSG00000115091	ENST00000263238,ENST00000415792,ENST00000443297,ENST00000446821,ENST00000478928,ENST00000484165,ENST00000489779,ENST00000535589,ENST00000536059	LNCaP_CRYM	LNCaP_Empty	OK	113.614	190.761	0.747632	4.17674	5e-05	0.000607934	yes	15683	450	1	16134
XLOC_016347	PCK2	chr14:24549315-24602058	ENSG00000100889	ENST00000216780,ENST00000396973,ENST00000545054,ENST00000557969,ENST00000558096,ENST00000558674,ENST00000559171,ENST00000559250,ENST00000559503,ENST00000559584,ENST00000559837,ENST00000560106,ENST00000560657,ENST00000560736,ENST00000561050,ENST00000561286	LNCaP_CRYM	LNCaP_Empty	OK	81.3959	189.5	1.21917	5.40378	5e-05	0.000607934	yes	10175	331	1	10507
XLOC_001840	SLC50A1	chr1:155107819-155111329	ENSG00000169241	ENST00000303343,ENST00000368401,ENST00000368404,ENST00000368405,ENST00000465546,ENST00000475824,ENST00000479579,ENST00000484027,ENST00000484157,ENST00000488609,ENST00000490276,ENST00000490770,ENST00000506037	LNCaP_CRYM	LNCaP_Empty	OK	130.066	189.287	0.54133	3.34418	5e-05	0.000607934	yes	19668	595	1	20264
XLOC_025979	MYADML2,PYCR1	chr17:79890259-79905477	ENSG00000183010,ENSG00000185105	ENST00000329875,ENST00000330655,ENST00000337943,ENST00000402252,ENST00000403172,ENST00000405481,ENST00000409745,ENST00000577624,ENST00000577756,ENST00000579366,ENST00000579698,ENST00000581271,ENST00000582198,ENST00000583564,ENST00000584848,ENST00000585215,ENST00000585244	LNCaP_CRYM	LNCaP_Empty	OK	125.098	189.094	0.596047	3.21006	5e-05	0.000607934	yes	18440	536	1	18977
XLOC_061121	EIF2S3	chrX:24072832-24096992	ENSG00000130741	ENST00000253039,ENST00000423068,ENST00000457332,ENST00000460032,ENST00000487075	LNCaP_CRYM	LNCaP_Empty	OK	147.403	188.588	0.355467	0.701088	0.12375	0.328901	no	25136	880	9119	35135
XLOC_010841	MIR611,TMEM258	chr11:61447904-61634826	ENSG00000134825,ENSG00000207601	ENST00000257262,ENST00000384869,ENST00000535042,ENST00000535297,ENST00000537328,ENST00000540434,ENST00000541893,ENST00000543510,ENST00000545210	LNCaP_CRYM	LNCaP_Empty	OK	148.748	188.557	0.342127	0.473525	0.47915	0.716999	no	25619	916	17042	43577
XLOC_000603	RBBP4	chr1:33116742-33169197	ENSG00000162521	ENST00000373485,ENST00000373493,ENST00000401893,ENST00000414241,ENST00000445722,ENST00000458695,ENST00000460669,ENST00000463378,ENST00000465780,ENST00000475321,ENST00000477563,ENST00000482190,ENST00000490500,ENST00000492348,ENST00000524393,ENST00000525506,ENST00000526193,ENST00000527118,ENST00000531983	LNCaP_CRYM	LNCaP_Empty	OK	159.726	187.98	0.234982	1.25265	0.07365	0.232552	no	29865	1279	7639	38783
XLOC_025498	MIR3185	chr17:46800529-46806540	ENSG00000263602	ENST00000583892	LNCaP_CRYM	LNCaP_Empty	OK	109.08	187.888	0.784485	0.0378794	0.6646	0.837672	no	15122	442	20725	36289
XLOC_025301	CTD-2132N18,3,KAT2A,RAB5C	chr17:40265125-40307990	ENSG00000108773,ENSG00000108774,ENSG00000267261	ENST00000225916,ENST00000346213,ENST00000393860,ENST00000465682,ENST00000546881,ENST00000547517,ENST00000550013,ENST00000550406,ENST00000550504,ENST00000551338,ENST00000552162,ENST00000585562,ENST00000586972,ENST00000588759,ENST00000592248,ENST00000592310,ENST00000592574	LNCaP_CRYM	LNCaP_Empty	OK	171.427	187.761	0.131305	0.567679	0.41605	0.662677	no	34652	2116	15842	52610
XLOC_035436	AL035252,1	chr20:25176328-25207606	ENSG00000268302	ENST00000593352	LNCaP_CRYM	LNCaP_Empty	OK	152.257	187.665	0.301655	0.530522	0.4609	0.702656	no	27095	1036	16712	44843
XLOC_009367	CCND1	chr11:69455854-69490184	ENSG00000110092	ENST00000227507,ENST00000535993,ENST00000536559,ENST00000539241,ENST00000542367,ENST00000545484	LNCaP_CRYM	LNCaP_Empty	OK	117.404	187.545	0.675749	2.32545	0.00125	0.0100901	yes	16885	496	3137	20518
XLOC_032467	LAPTM4A	chr2:20232410-20251789	ENSG00000068697	ENST00000175091,ENST00000483117	LNCaP_CRYM	LNCaP_Empty	OK	151.34	187.489	0.309012	1.62585	0.02095	0.0945083	no	26816	1017	5427	33260
XLOC_025369	SLC25A39	chr17:42396992-42402238	ENSG00000013306	ENST00000225308,ENST00000377095,ENST00000537904,ENST00000585523,ENST00000585636,ENST00000585695,ENST00000586016,ENST00000586633,ENST00000588049,ENST00000588767,ENST00000590194,ENST00000591006,ENST00000591151,ENST00000592372,ENST00000592857,ENST00000593166	LNCaP_CRYM	LNCaP_Empty	OK	139.488	187.353	0.425612	2.83175	5e-05	0.000607934	yes	22759	738	1	23498
XLOC_045269	ANKHD1,ANKHD1-EIF4EBP3,EIF4EBP3	chr5:139781398-139973337	ENSG00000131503,ENSG00000243056,ENSG00000254996	ENST00000246149,ENST00000297183,ENST00000310331,ENST00000360839,ENST00000394722,ENST00000394723,ENST00000412116,ENST00000421134,ENST00000421706,ENST00000431508,ENST00000432301,ENST00000433049,ENST00000435794,ENST00000437495,ENST00000462121,ENST00000465435,ENST00000474060,ENST00000475148,ENST00000490185,ENST00000495578,ENST00000506755,ENST00000506930,ENST00000511151	LNCaP_CRYM	LNCaP_Empty	OK	167.563	186.794	0.156742	0.573092	0.40365	0.650884	no	33413	1832	15611	50856
XLOC_054487	C7orf25,PSMA2	chr7:42948324-42988557	ENSG00000106588,ENSG00000136197,ENSG00000256646	ENST00000223321,ENST00000350427,ENST00000411875,ENST00000425683,ENST00000432637,ENST00000433579,ENST00000436986,ENST00000438029,ENST00000442788,ENST00000445517,ENST00000447342,ENST00000457444,ENST00000538645	LNCaP_CRYM	LNCaP_Empty	OK	130.506	186.598	0.51582	2.56634	5e-05	0.000607934	yes	20293	630	1	20924
XLOC_060876	RNA18S5	chrUn_gl000220:97082-122489	ENSG00000272060	ENST00000606783	LNCaP_CRYM	LNCaP_Empty	OK	221.968	186.386	-0.252052	-0.712608	0.2935	0.547074	no	29117	1031	13518	43666
XLOC_020610	STUB1	chr16:730223-734529	ENSG00000103266	ENST00000219548,ENST00000563505,ENST00000564316,ENST00000564370,ENST00000565677,ENST00000565813,ENST00000566181,ENST00000566408,ENST00000567173,ENST00000567790,ENST00000569248	LNCaP_CRYM	LNCaP_Empty	OK	141.178	186.203	0.399361	1.37122	0.0502	0.178566	no	23598	786	6800	31184
XLOC_060912	AL591856,7	chrUn_gl000224:126381-126862	ENSG00000266603	ENST00000578309	LNCaP_CRYM	LNCaP_Empty	OK	144.384	186.2	0.366939	0.251678	0.75405	0.885867	no	24739	864	22597	48200
XLOC_031866	BZW1	chr2:201542955-201688818	ENSG00000082153	ENST00000359893,ENST00000409226,ENST00000409600,ENST00000410110,ENST00000419090,ENST00000447069,ENST00000450637,ENST00000452206,ENST00000452790,ENST00000460660,ENST00000463310,ENST00000464483,ENST00000491576	LNCaP_CRYM	LNCaP_Empty	OK	173.101	185.985	0.103573	0.463715	0.506	0.73744	no	36036	2590	17561	56187
XLOC_007082	PRAP1,ZNF511	chr10:135093134-135166187	ENSG00000198546,ENSG00000165828	ENST00000359035,ENST00000361518,ENST00000368554,ENST00000423766,ENST00000433452,ENST00000458230,ENST00000463201,ENST00000463816,ENST00000482153	LNCaP_CRYM	LNCaP_Empty	OK	99.8782	185.911	0.896367	3.91589	5e-05	0.000607934	yes	13519	409	1	13929
XLOC_035195	RP4-734P14,4,SNRPB,ZNF343	chr20:2442279-2505348	ENSG00000088876,ENSG00000125835,ENSG00000256566	ENST00000278772,ENST00000339610,ENST00000358413,ENST00000381253,ENST00000381342,ENST00000421216,ENST00000438552,ENST00000445484,ENST00000461548,ENST00000465019,ENST00000474384	LNCaP_CRYM	LNCaP_Empty	OK	119.953	185.848	0.63165	4.16655	5e-05	0.000607934	yes	17708	524	1	18233
XLOC_026233	RP11-13N13,2,SNRPD1	chr18:19192227-19213485	ENSG00000167088,ENSG00000263350	ENST00000300413,ENST00000577906,ENST00000579618,ENST00000582475	LNCaP_CRYM	LNCaP_Empty	OK	138.718	185.732	0.421065	1.95534	0.0059	0.0354779	yes	22896	749	4131	27776
XLOC_022590	CNOT1	chr16:58549382-58663790	ENSG00000125107	ENST00000245138,ENST00000317147,ENST00000441024,ENST00000562046,ENST00000563130,ENST00000563283,ENST00000564557,ENST00000565605,ENST00000565697,ENST00000566240,ENST00000567133,ENST00000567188,ENST00000567285,ENST00000568158,ENST00000568917,ENST00000569020,ENST00000569240,ENST00000569263,ENST00000569732,ENST00000569882,ENST00000569916,ENST00000569924,ENST00000570139	LNCaP_CRYM	LNCaP_Empty	OK	162.115	185.316	0.192974	0.574758	0.4079	0.655044	no	31712	1538	15690	48940
XLOC_033555	MIR4784,MZT2A	chr2:132222472-132279154	ENSG00000173272,ENSG00000265575	ENST00000309451,ENST00000410036,ENST00000427024,ENST00000445782,ENST00000488586,ENST00000491265,ENST00000579560	LNCaP_CRYM	LNCaP_Empty	OK	148.257	185.256	0.321423	0.452921	0.31945	0.57484	no	26336	983	14040	41359
XLOC_037099	EWSR1	chr22:29655840-29696515	ENSG00000182944	ENST00000331029,ENST00000332035,ENST00000332050,ENST00000333395,ENST00000360091,ENST00000397938,ENST00000406548,ENST00000414183,ENST00000415761,ENST00000436425,ENST00000437155,ENST00000444626,ENST00000447973,ENST00000455726,ENST00000469669,ENST00000479135,ENST00000483415,ENST00000483629,ENST00000485037,ENST00000490315,ENST00000493426	LNCaP_CRYM	LNCaP_Empty	OK	167.954	184.908	0.13874	0.722917	0.30065	0.555007	no	34257	2055	13656	49968
XLOC_006006	Y_RNA	chr10:17360381-17496329	ENSG00000251803	ENST00000515994	LNCaP_CRYM	LNCaP_Empty	OK	357.402	184.705	-0.952323	-0.476961	0.61445	0.808552	no	12816	224	19699	32739
XLOC_024428	ANAPC11,NPB	chr17:79845712-79869340	ENSG00000183979,ENSG00000141552	ENST00000333383,ENST00000344877,ENST00000357385,ENST00000392376,ENST00000571024,ENST00000571570,ENST00000571874,ENST00000572639,ENST00000572851,ENST00000573081,ENST00000573956,ENST00000574924,ENST00000575195,ENST00000577425,ENST00000577747,ENST00000578544,ENST00000578550,ENST00000579133,ENST00000579978,ENST00000582222,ENST00000583839,ENST00000584197,ENST00000584314,ENST00000585259	LNCaP_CRYM	LNCaP_Empty	OK	119.058	184.677	0.633333	2.55409	0.0003	0.00301974	yes	17678	528	2488	20694
XLOC_042924	RNA5SP155,WDR1	chr4:10075956-10118573	ENSG00000071127,ENSG00000223086	ENST00000264785,ENST00000382451,ENST00000382452,ENST00000411154,ENST00000499869,ENST00000502702,ENST00000502962,ENST00000504739,ENST00000505543,ENST00000505851,ENST00000506246,ENST00000508079,ENST00000508949,ENST00000509600,ENST00000509695,ENST00000510848,ENST00000514319,ENST00000515018,ENST00000515743	LNCaP_CRYM	LNCaP_Empty	OK	120.175	184.53	0.61872	1.51608	0.01105	0.0569924	no	17974	534	4700	23208
XLOC_034648	NAA20	chr20:19997759-20014299	ENSG00000173418	ENST00000310450,ENST00000334982,ENST00000398602,ENST00000463154,ENST00000480550,ENST00000481837,ENST00000484480	LNCaP_CRYM	LNCaP_Empty	OK	117.785	184.329	0.646125	4.20849	5e-05	0.000607934	yes	17450	521	1	17972
XLOC_043556	PPA2	chr4:106290233-106395238	ENSG00000138777	ENST00000341695,ENST00000348706,ENST00000351450,ENST00000354147,ENST00000357415,ENST00000380004,ENST00000432483,ENST00000457404,ENST00000499847,ENST00000502596,ENST00000502610,ENST00000502833,ENST00000503171,ENST00000504028,ENST00000505713,ENST00000506815,ENST00000508518,ENST00000509031,ENST00000509426,ENST00000510015,ENST00000513605,ENST00000513649,ENST00000514209,ENST00000515567	LNCaP_CRYM	LNCaP_Empty	OK	178.749	184.191	0.0432717	0.291693	0.67565	0.844027	no	39202	4948	20940	65090
XLOC_013153	TMED2	chr12:124066766-124083116	ENSG00000086598	ENST00000262225,ENST00000438031,ENST00000509052,ENST00000543425,ENST00000544188	LNCaP_CRYM	LNCaP_Empty	OK	149.17	184.094	0.30349	2.12293	0.00245	0.0174926	yes	27026	1056	3525	31607
XLOC_041203	TRA2B	chr3:185633208-185655924	ENSG00000136527	ENST00000259043,ENST00000342294,ENST00000382191,ENST00000414862,ENST00000453386,ENST00000456380,ENST00000463328,ENST00000465245,ENST00000466832,ENST00000471134,ENST00000477939,ENST00000485530,ENST00000487615,ENST00000492417,ENST00000493864	LNCaP_CRYM	LNCaP_Empty	OK	140.038	184.066	0.394401	1.89721	0.00585	0.0352277	yes	23774	805	4125	28704
XLOC_057522	SNHG6	chr8:67782983-67838633	ENSG00000245910	ENST00000364849,ENST00000520348,ENST00000520619,ENST00000520944,ENST00000521127,ENST00000521399	LNCaP_CRYM	LNCaP_Empty	OK	121.51	183.883	0.597716	0.364519	0.3275	0.58306	no	18393	556	14204	33153
XLOC_001994	SDHC	chr1:161284046-161332984	ENSG00000143252	ENST00000342751,ENST00000367975,ENST00000392169,ENST00000432287,ENST00000470743,ENST00000504963,ENST00000513009,ENST00000513700,ENST00000515731	LNCaP_CRYM	LNCaP_Empty	OK	152.648	183.582	0.266216	1.25686	0.07195	0.228866	no	28542	1169	7577	37288
XLOC_009252	MALAT1	chr11:65265232-65273988	ENSG00000251562	ENST00000508832,ENST00000534336	LNCaP_CRYM	LNCaP_Empty	OK	280.289	183.51	-0.611055	-2.29526	0.00095	0.00805777	yes	18136	363	2987	21486
XLOC_034034	SF3B1	chr2:198254507-198299815	ENSG00000115524	ENST00000335508,ENST00000409915,ENST00000414174,ENST00000414963,ENST00000424674,ENST00000462613,ENST00000468925,ENST00000470268,ENST00000479532,ENST00000482158,ENST00000487698,ENST00000496458	LNCaP_CRYM	LNCaP_Empty	OK	208.72	183.487	-0.185888	-0.482903	0.31525	0.570486	no	32042	1418	13948	47408
XLOC_023204	CTC-297N7,10	chr17:10582549-10718481	ENSG00000263388	ENST00000584139	LNCaP_CRYM	LNCaP_Empty	OK	142.83	183.258	0.359569	0.492905	0.48495	0.721634	no	25007	903	17142	43052
XLOC_049946	HDAC2	chr6:114254191-114792869	ENSG00000196591	ENST00000368632,ENST00000425835,ENST00000518690,ENST00000518756,ENST00000519065,ENST00000519108,ENST00000520170,ENST00000520746,ENST00000520895,ENST00000521163,ENST00000521233,ENST00000521610,ENST00000522371,ENST00000523240,ENST00000523334,ENST00000523628,ENST00000524334	LNCaP_CRYM	LNCaP_Empty	OK	149.484	182.79	0.290196	1.46234	0.03625	0.141378	no	27574	1096	6199	34869
XLOC_001488	ATP1A1	chr1:116915289-116961244	ENSG00000163399	ENST00000295598,ENST00000369494,ENST00000369496,ENST00000418797,ENST00000440951,ENST00000463382,ENST00000479960,ENST00000488733,ENST00000491156,ENST00000495965,ENST00000537345	LNCaP_CRYM	LNCaP_Empty	OK	125.833	182.492	0.536327	3.37812	5e-05	0.000607934	yes	19800	621	1	20422
XLOC_004673	SELENBP1	chr1:151336777-151345209	ENSG00000143416	ENST00000368868,ENST00000423070,ENST00000424475,ENST00000426705,ENST00000427867,ENST00000427977,ENST00000443708,ENST00000447402,ENST00000455397,ENST00000455839,ENST00000458566,ENST00000465273,ENST00000470345,ENST00000473693,ENST00000474352,ENST00000492643,ENST00000493560,ENST00000498494	LNCaP_CRYM	LNCaP_Empty	OK	325.934	182.204	-0.839024	-4.40518	5e-05	0.000607934	yes	14357	258	1	14616
XLOC_012923	TXNRD1	chr12:104609556-104744061	ENSG00000198431	ENST00000354940,ENST00000397736,ENST00000427956,ENST00000503506,ENST00000524698,ENST00000525265,ENST00000525566,ENST00000526006,ENST00000526207,ENST00000526266,ENST00000526390,ENST00000526580,ENST00000526691,ENST00000527335,ENST00000527688,ENST00000528079,ENST00000529546,ENST00000529751,ENST00000529784,ENST00000531689,ENST00000531691,ENST00000534282,ENST00000540716	LNCaP_CRYM	LNCaP_Empty	OK	119.712	181.938	0.603878	2.80091	0.00025	0.00257656	yes	18274	558	2412	21244
XLOC_002643	MIA3	chr1:222791427-222908538	ENSG00000154305	ENST00000340535,ENST00000344441,ENST00000344507,ENST00000344922,ENST00000354906,ENST00000450260,ENST00000467190,ENST00000470521,ENST00000475451,ENST00000476400,ENST00000477519,ENST00000479370,ENST00000495210	LNCaP_CRYM	LNCaP_Empty	OK	247.846	181.674	-0.448096	-0.676826	0.25795	0.507574	no	22112	522	12751	35385
XLOC_039223	ATP1B3	chr3:141594965-141645356	ENSG00000069849	ENST00000286371,ENST00000462082,ENST00000465172,ENST00000466678,ENST00000475483,ENST00000482635,ENST00000484727,ENST00000486782,ENST00000487199,ENST00000495216	LNCaP_CRYM	LNCaP_Empty	OK	136.935	180.739	0.400414	1.05258	0.12285	0.327458	no	23562	811	9078	33451
XLOC_052588	EIF3B	chr7:2291399-2420380	ENSG00000106263	ENST00000360876,ENST00000397011,ENST00000413917,ENST00000431643,ENST00000463026,ENST00000463229,ENST00000465670,ENST00000466199,ENST00000468250,ENST00000468611,ENST00000475415,ENST00000494658	LNCaP_CRYM	LNCaP_Empty	OK	145.84	180.225	0.305415	1.4069	0.04255	0.158966	no	26947	1066	6490	34503
XLOC_008804	CAPRIN1	chr11:34073229-34122703	ENSG00000135387	ENST00000341394,ENST00000389645,ENST00000526477,ENST00000526494,ENST00000528856,ENST00000528948,ENST00000529307,ENST00000530008,ENST00000530820,ENST00000531668,ENST00000532755,ENST00000532820,ENST00000533562,ENST00000533641,ENST00000533657,ENST00000534042,ENST00000534825	LNCaP_CRYM	LNCaP_Empty	OK	177.704	180.204	0.0201517	0.0881675	0.89485	0.947119	no	40441	7718	25763	73922
XLOC_041783	OCIAD1	chr4:48807228-48863834	ENSG00000109180	ENST00000264312,ENST00000381473,ENST00000396448,ENST00000425583,ENST00000444354,ENST00000502972,ENST00000503016,ENST00000504654,ENST00000505922,ENST00000506801,ENST00000507210,ENST00000507546,ENST00000508293,ENST00000508329,ENST00000508996,ENST00000509122,ENST00000509164,ENST00000509246,ENST00000509664,ENST00000509963,ENST00000510824,ENST00000511102,ENST00000511662,ENST00000512236,ENST00000512981…	LNCaP_CRYM	LNCaP_Empty	OK	185.691	180.071	-0.0443389	-0.252577	0.7193	0.868626	no	39143	4822	21833	65798
XLOC_029492	POLR2I	chr19:36602103-36616849	ENSG00000105258	ENST00000221859,ENST00000585842,ENST00000586439,ENST00000586789,ENST00000589069,ENST00000589591,ENST00000592962	LNCaP_CRYM	LNCaP_Empty	OK	137.332	180.006	0.390378	1.4795	0.0354	0.138855	no	23926	842	6160	30928
XLOC_003486	AL109927,1	chr1:28157288-28178187	ENSG00000268552	ENST00000601459	LNCaP_CRYM	LNCaP_Empty	OK	135.458	180.004	0.410182	0.523993	0.4601	0.701996	no	23252	795	16700	40747
XLOC_054996	ASNS	chr7:97481429-97501854	ENSG00000070669	ENST00000175506,ENST00000394308,ENST00000394309,ENST00000414884,ENST00000422745,ENST00000437628,ENST00000437657,ENST00000442734,ENST00000444334,ENST00000448127,ENST00000451771,ENST00000453600,ENST00000454046,ENST00000455086,ENST00000462436,ENST00000487714,ENST00000495255	LNCaP_CRYM	LNCaP_Empty	OK	102.328	179.988	0.814695	4.7278	5e-05	0.000607934	yes	14688	448	1	15137
XLOC_027376	HMG20B	chr19:3506270-3579086	ENSG00000064961	ENST00000262949,ENST00000333651,ENST00000416526,ENST00000417382,ENST00000435022,ENST00000453933,ENST00000461099,ENST00000464304,ENST00000470356,ENST00000483417,ENST00000486028,ENST00000487894,ENST00000488973,ENST00000493191,ENST00000585741,ENST00000585900	LNCaP_CRYM	LNCaP_Empty	OK	136.668	179.655	0.394561	1.67796	0.0149	0.0723301	no	23764	830	5017	29611
XLOC_012870	AC013283,1	chr12:98999651-98999738	ENSG00000221625	ENST00000408698	LNCaP_CRYM	LNCaP_Empty	OK	196.549	179.512	-0.130809	-0.147178	0.82225	0.916384	no	34682	2044	24146	60872
XLOC_004377	PPM1J,RHOC,RP11-426L16,10	chr1:113243583-113258099	ENSG00000155366,ENSG00000155367,ENSG00000271810	ENST00000285735,ENST00000309276,ENST00000339083,ENST00000359994,ENST00000369632,ENST00000369633,ENST00000369636,ENST00000369637,ENST00000369638,ENST00000369642,ENST00000414971,ENST00000436685,ENST00000464951,ENST00000468093,ENST00000471106,ENST00000473074,ENST00000478447,ENST00000482367,ENST00000484054,ENST00000484280,ENST00000486709,ENST00000527563,ENST00000528831,ENST00000534717,ENST00000605933…	LNCaP_CRYM	LNCaP_Empty	OK	189.274	178.214	-0.086864	-0.557983	0.4254	0.671327	no	36865	2925	16033	55823
XLOC_056672	NDUFB9	chr8:125500725-125740730	ENSG00000147684	ENST00000276689,ENST00000517367,ENST00000517830,ENST00000518008,ENST00000518657,ENST00000522532,ENST00000524241	LNCaP_CRYM	LNCaP_Empty	OK	140.001	178.034	0.346716	2.08042	0.00375	0.0244978	yes	25435	963	3796	30194
XLOC_034619	DSTN	chr20:17550507-17590564	ENSG00000125868	ENST00000246069,ENST00000449141,ENST00000474024	LNCaP_CRYM	LNCaP_Empty	OK	159.582	177.923	0.156955	1.00779	0.15015	0.371924	no	33402	1910	9890	45202
XLOC_056835	CYC1	chr8:145149929-145152428	ENSG00000179091	ENST00000318911,ENST00000525122,ENST00000528618,ENST00000533444	LNCaP_CRYM	LNCaP_Empty	OK	113.658	177.146	0.640238	4.36374	5e-05	0.000607934	yes	17560	547	1	18108
XLOC_003437	MIR3917,STMN1	chr1:26210671-26233482	ENSG00000117632,ENSG00000264021	ENST00000357865,ENST00000374291,ENST00000399728,ENST00000426559,ENST00000446334,ENST00000455785,ENST00000465604,ENST00000485226,ENST00000513116,ENST00000580971	LNCaP_CRYM	LNCaP_Empty	OK	127.348	177.093	0.475731	3.23372	5e-05	0.000607934	yes	21301	709	1	22011
XLOC_048023	MTRNR2L9	chr6:62284007-62284534	ENSG00000255633	ENST00000544932	LNCaP_CRYM	LNCaP_Empty	OK	128.507	177.063	0.462414	3.17538	5e-05	0.000607934	yes	21699	729	1	22429
XLOC_031303	RNU6-395P	chr2:128601071-128615731	ENSG00000202532	ENST00000365662	LNCaP_CRYM	LNCaP_Empty	OK	160.605	176.74	0.138113	0.0596179	0.44055	0.685214	no	34301	2146	16331	52778
XLOC_016643	PSMA3	chr14:58466452-58764857	ENSG00000100567	ENST00000216455,ENST00000412908,ENST00000553665,ENST00000553677,ENST00000554207,ENST00000554456,ENST00000554812,ENST00000555743,ENST00000555931,ENST00000556321,ENST00000557087,ENST00000557290,ENST00000557508	LNCaP_CRYM	LNCaP_Empty	OK	131.197	176.267	0.426024	1.87864	0.00885	0.0481609	yes	22746	784	4484	28014
XLOC_053440	ARPC1A,ARPC1B	chr7:98923520-99063954	ENSG00000130429,ENSG00000241685	ENST00000252725,ENST00000262942,ENST00000414376,ENST00000417330,ENST00000418347,ENST00000427217,ENST00000429246,ENST00000431816,ENST00000432343,ENST00000432786,ENST00000441989,ENST00000443222,ENST00000445924,ENST00000451682,ENST00000455009,ENST00000458033,ENST00000463009,ENST00000463078,ENST00000468337,ENST00000471960,ENST00000474880,ENST00000477240,ENST00000481997,ENST00000484375,ENST00000484600…	LNCaP_CRYM	LNCaP_Empty	OK	128.052	176.157	0.460139	1.46309	0.0326	0.130522	no	21754	735	6035	28524
XLOC_009206	STIP1	chr11:63952743-63972015	ENSG00000168439	ENST00000305218,ENST00000355603,ENST00000358794,ENST00000536973,ENST00000537479,ENST00000538497,ENST00000538945,ENST00000540501,ENST00000540736,ENST00000540887,ENST00000543847,ENST00000544739	LNCaP_CRYM	LNCaP_Empty	OK	159.066	176.04	0.146278	0.758927	0.2799	0.531874	no	33905	2053	13239	49197
XLOC_049252	BAG6	chr6:31606777-31625987	ENSG00000204463	ENST00000211379,ENST00000362049,ENST00000375964,ENST00000375976,ENST00000404765,ENST00000422948,ENST00000424176,ENST00000424480,ENST00000428326,ENST00000433828,ENST00000434444,ENST00000435080,ENST00000437771,ENST00000438149,ENST00000439687,ENST00000441054,ENST00000441793,ENST00000451898,ENST00000452994,ENST00000453833,ENST00000454165,ENST00000456286,ENST00000456622,ENST00000462682,ENST00000462875…	LNCaP_CRYM	LNCaP_Empty	OK	169.171	176.017	0.0572305	0.219307	0.75865	0.887794	no	38427	4215	22691	65333
XLOC_001546	AL583842,2	chr1:142618768-142729975	ENSG00000265466	ENST00000582446	LNCaP_CRYM	LNCaP_Empty	OK	157.861	175.81	0.155356	0.0324886	0.89395	0.946725	no	33480	1942	25743	61165
XLOC_001372	SARS	chr1:109756539-109780791	ENSG00000031698	ENST00000234677,ENST00000369923,ENST00000468588,ENST00000471705,ENST00000477544,ENST00000482384	LNCaP_CRYM	LNCaP_Empty	OK	121.964	175.536	0.525315	3.26039	5e-05	0.000607934	yes	20086	661	1	20748
XLOC_014543	WSB2	chr12:118451392-118500235	ENSG00000176871	ENST00000315436,ENST00000441406,ENST00000535496,ENST00000536602,ENST00000536738,ENST00000537945,ENST00000540129,ENST00000542304,ENST00000542726,ENST00000543186,ENST00000543218	LNCaP_CRYM	LNCaP_Empty	OK	96.3658	175.506	0.864929	4.26179	5e-05	0.000607934	yes	13973	440	1	14414
XLOC_058977	ANP32B	chr9:100745642-100778225	ENSG00000136938	ENST00000339399,ENST00000473205,ENST00000486769	LNCaP_CRYM	LNCaP_Empty	OK	129.177	175.385	0.44118	2.99459	5e-05	0.000607934	yes	22297	764	1	23062
XLOC_004494	BX004987,1	chr1:143347957-143467632	ENSG00000272302	ENST00000607106	LNCaP_CRYM	LNCaP_Empty	OK	169.695	174.873	0.0433573	0.014022	0.7354	0.87686	no	39197	5146	22189	66532
XLOC_001714	RP11-316M1,12	chr1:150898738-150948010	ENSG00000259357	ENST00000560481,ENST00000561111	LNCaP_CRYM	LNCaP_Empty	OK	198.68	174.268	-0.189142	-0.606058	0.3917	0.639757	no	31910	1466	15396	48772
XLOC_045622	PRELID1	chr5:176728198-176739758	ENSG00000169230	ENST00000303204,ENST00000502670,ENST00000503216,ENST00000503853,ENST00000504594,ENST00000510701,ENST00000510797,ENST00000511309	LNCaP_CRYM	LNCaP_Empty	OK	124.565	174.198	0.483827	2.02222	0.0047	0.0294415	yes	21100	711	3963	25774
XLOC_045560	ATP6V0E1	chr5:172410759-172462448	ENSG00000113732	ENST00000265093,ENST00000517669,ENST00000519374,ENST00000519911	LNCaP_CRYM	LNCaP_Empty	OK	159.908	174.018	0.121991	0.796569	0.2483	0.496711	no	35118	2389	12446	49953
XLOC_061116	PRDX4	chrX:23682378-23704516	ENSG00000123131	ENST00000379331,ENST00000379341,ENST00000379349,ENST00000439422,ENST00000495599	LNCaP_CRYM	LNCaP_Empty	OK	130.515	173.768	0.412949	2.66571	0.0004	0.00387163	yes	23142	824	2595	26561
XLOC_038238	UBE2E1	chr3:23845514-23932807	ENSG00000170142	ENST00000306627,ENST00000346855,ENST00000424381,ENST00000442670,ENST00000452012,ENST00000467766,ENST00000475680,ENST00000481622,ENST00000484048,ENST00000493707,ENST00000495141	LNCaP_CRYM	LNCaP_Empty	OK	121.872	173.698	0.511213	3.46028	5e-05	0.000607934	yes	20400	686	1	21087
XLOC_053834	C7orf55,C7orf55-LUC7L2,LUC7L2	chr7:139024202-139108223	ENSG00000146963,ENSG00000164898,ENSG00000269955	ENST00000263545,ENST00000297534,ENST00000354926,ENST00000435096,ENST00000456182,ENST00000463912,ENST00000468383,ENST00000481123,ENST00000482181,ENST00000482860,ENST00000488886,ENST00000498518,ENST00000541170,ENST00000541515,ENST00000608368	LNCaP_CRYM	LNCaP_Empty	OK	143.313	173.68	0.27727	1.04455	0.13325	0.344884	no	28088	1188	9428	38704
XLOC_055086	FIS1	chr7:100882738-100915288	ENSG00000214253	ENST00000223136,ENST00000435848,ENST00000442303,ENST00000449367,ENST00000463406,ENST00000473527,ENST00000474120,ENST00000480497,ENST00000482199	LNCaP_CRYM	LNCaP_Empty	OK	148.196	173.52	0.227601	1.52667	0.03155	0.12731	no	30185	1412	5972	37569
XLOC_039078	SEC61A1	chr3:127770483-128127485	ENSG00000058262	ENST00000243253,ENST00000424880,ENST00000464451,ENST00000481210,ENST00000483956,ENST00000491668,ENST00000498837	LNCaP_CRYM	LNCaP_Empty	OK	152.178	173.504	0.189215	0.776905	0.23965	0.486738	no	31904	1661	12199	45764
XLOC_004744	JTB	chr1:153931574-153950164	ENSG00000143543	ENST00000271843,ENST00000356648,ENST00000368589,ENST00000428469,ENST00000461365,ENST00000471173	LNCaP_CRYM	LNCaP_Empty	OK	122.041	173.254	0.505522	1.8539	0.00755	0.043206	yes	20542	692	4316	25550
XLOC_028362	ADM5,PRMT1	chr19:50179042-50193832	ENSG00000126457,ENSG00000224420	ENST00000391851,ENST00000420022,ENST00000454376,ENST00000524771,ENST00000525616,ENST00000525915,ENST00000526224,ENST00000527382,ENST00000527412,ENST00000527866,ENST00000528126,ENST00000528623,ENST00000529284,ENST00000529650,ENST00000529836,ENST00000530070,ENST00000530361,ENST00000532489,ENST00000534280,ENST00000534465,ENST00000534676	LNCaP_CRYM	LNCaP_Empty	OK	149.071	172.53	0.210847	1.25791	0.06675	0.218383	no	30916	1520	7397	39833
XLOC_032393	MBOAT2	chr2:8992785-9143942	ENSG00000143797	ENST00000305997,ENST00000460786,ENST00000462696,ENST00000471753,ENST00000473432,ENST00000474341,ENST00000477073,ENST00000486315,ENST00000486484,ENST00000494760	LNCaP_CRYM	LNCaP_Empty	OK	70.1711	172.235	1.29543	6.04436	5e-05	0.000607934	yes	9590	350	1	9941
XLOC_009723	ACAT1	chr11:107879458-108018503	ENSG00000075239	ENST00000265838,ENST00000299355,ENST00000524833,ENST00000526119,ENST00000527942,ENST00000528370,ENST00000531813,ENST00000531853,ENST00000532792,ENST00000533597,ENST00000533610,ENST00000534773	LNCaP_CRYM	LNCaP_Empty	OK	162.584	172.224	0.0830953	0.3432	0.62475	0.815248	no	37063	3265	19893	60221
XLOC_026035	AC011841,9	chr17_gl000205_random:144570-144653	ENSG00000265703	ENST00000580527	LNCaP_CRYM	LNCaP_Empty	OK	197.342	172.116	-0.197319	-0.155918	0.81755	0.91415	no	31529	1419	24046	56994
XLOC_022222	XPO6	chr16:28109299-28223241	ENSG00000169180	ENST00000304658,ENST00000561488,ENST00000562408,ENST00000563138,ENST00000564337,ENST00000564905,ENST00000565284,ENST00000565698,ENST00000566073,ENST00000566175,ENST00000567038,ENST00000567842,ENST00000568065,ENST00000569216,ENST00000569315,ENST00000569951,ENST00000569973,ENST00000570007,ENST00000570033,ENST00000570294,ENST00000573275,ENST00000573645,ENST00000574435	LNCaP_CRYM	LNCaP_Empty	OK	123.973	172.011	0.472477	1.19978	0.064	0.211922	no	21391	736	7313	29440
XLOC_021338	NUP93	chr16:56764016-56878797	ENSG00000102900	ENST00000308159,ENST00000542526,ENST00000562496,ENST00000563405,ENST00000563437,ENST00000563465,ENST00000563486,ENST00000563858,ENST00000564278,ENST00000564887,ENST00000566315,ENST00000566678,ENST00000566727,ENST00000567081,ENST00000567641,ENST00000568283,ENST00000568656,ENST00000569322,ENST00000569595,ENST00000569842,ENST00000569863	LNCaP_CRYM	LNCaP_Empty	OK	139.735	171.622	0.296547	1.31715	0.06135	0.206643	no	27315	1140	7205	35660
XLOC_033597	DARS	chr2:136664246-136779888	ENSG00000115866	ENST00000264161,ENST00000422708,ENST00000435076,ENST00000441323,ENST00000449218,ENST00000456565,ENST00000463008,ENST00000474184,ENST00000478212,ENST00000489964,ENST00000491481,ENST00000537273	LNCaP_CRYM	LNCaP_Empty	OK	133.649	171.409	0.358996	1.76434	0.01065	0.0553497	no	25028	972	4663	30663
XLOC_016734	EIF2S1	chr14:67707825-67853233	ENSG00000134001	ENST00000256383,ENST00000466499,ENST00000554332,ENST00000555876,ENST00000556724,ENST00000557310	LNCaP_CRYM	LNCaP_Empty	OK	117.418	170.501	0.538126	1.75669	0.013	0.0649759	no	19745	671	4858	25274
XLOC_035544	CPNE1,NFS1,RBM12,RP1-309K20,6	chr20:34213952-34288906	ENSG00000244005,ENSG00000214078,ENSG00000244462,ENSG00000272897	ENST00000306750,ENST00000317619,ENST00000317677,ENST00000352393,ENST00000359646,ENST00000374085,ENST00000374092,ENST00000374104,ENST00000374114,ENST00000397425,ENST00000397442,ENST00000397443,ENST00000397445,ENST00000397446,ENST00000401607,ENST00000412056,ENST00000413203,ENST00000414664,ENST00000414711,ENST00000415920,ENST00000416778,ENST00000419569,ENST00000420363,ENST00000421540,ENST00000424458…	LNCaP_CRYM	LNCaP_Empty	OK	163.222	170.413	0.062202	0.250944	0.7233	0.870846	no	38170	4084	21919	64173
XLOC_035529	EDEM2,EIF6,MMP24-AS1,RP4-614O4,11	chr20:33703166-33872788	ENSG00000242372,ENSG00000088298,ENSG00000126005,ENSG00000261582	ENST00000374436,ENST00000374443,ENST00000374450,ENST00000374491,ENST00000374492,ENST00000415116,ENST00000424358,ENST00000433764,ENST00000435366,ENST00000438751,ENST00000440766,ENST00000444717,ENST00000447927,ENST00000453892,ENST00000454184,ENST00000455178,ENST00000456350,ENST00000456600,ENST00000456790,ENST00000462894,ENST00000540582,ENST00000541621,ENST00000542871,ENST00000566203	LNCaP_CRYM	LNCaP_Empty	OK	168.27	170.354	0.0177583	0.108696	0.88195	0.941339	no	40547	8382	25487	74416
XLOC_002109	ATP1B1	chr1:169074934-169337205	ENSG00000143153	ENST00000367813,ENST00000367815,ENST00000367816,ENST00000494797,ENST00000499679	LNCaP_CRYM	LNCaP_Empty	OK	112.447	170.005	0.596335	3.84868	5e-05	0.000607934	yes	18433	611	1	19045
XLOC_040275	ARF4	chr3:57557089-57586654	ENSG00000168374	ENST00000303436,ENST00000463880,ENST00000483848,ENST00000486310,ENST00000488156,ENST00000489843,ENST00000493378,ENST00000495354,ENST00000496292	LNCaP_CRYM	LNCaP_Empty	OK	151.439	169.967	0.166521	1.01279	0.1472	0.367528	no	32916	1894	9798	44608
XLOC_060996	CD99	chrX:2609219-2659413	ENSG00000002586	ENST00000381177,ENST00000381180,ENST00000381184,ENST00000381187,ENST00000381192,ENST00000449611,ENST00000482293,ENST00000482405,ENST00000497752	LNCaP_CRYM	LNCaP_Empty	OK	146.389	169.966	0.215436	1.36207	0.05345	0.186919	no	30714	1513	6918	39145
XLOC_003793	ATPAF1,EFCAB14,RP11-8J9,1	chr1:47098408-47184824	ENSG00000159658,ENSG00000233647,ENSG00000123472	ENST00000371933,ENST00000419476,ENST00000459797,ENST00000460928,ENST00000474020,ENST00000479745,ENST00000481623,ENST00000484461,ENST00000487193,ENST00000487741,ENST00000492233,ENST00000525633,ENST00000526821,ENST00000529214,ENST00000532925,ENST00000534216,ENST00000544071,ENST00000574428,ENST00000576409	LNCaP_CRYM	LNCaP_Empty	OK	187.545	169.954	-0.142094	-0.707751	0.3013	0.5557	no	34100	1978	13669	49747
XLOC_017343	DAD1	chr14:23033804-23058175	ENSG00000129562	ENST00000250498,ENST00000489532,ENST00000535847,ENST00000538631,ENST00000543337	LNCaP_CRYM	LNCaP_Empty	OK	138.949	169.943	0.2905	1.98587	0.00525	0.0322541	yes	27567	1167	4053	32787
XLOC_014595	ANAPC5	chr12:121746047-121837699	ENSG00000089053	ENST00000261819,ENST00000344395,ENST00000366333,ENST00000422342,ENST00000441917,ENST00000534976,ENST00000535463,ENST00000535472,ENST00000535482,ENST00000535641,ENST00000536366,ENST00000536416,ENST00000536837,ENST00000538223,ENST00000538334,ENST00000539079,ENST00000539612,ENST00000539871,ENST00000541652,ENST00000541887,ENST00000544314,ENST00000544442,ENST00000545218,ENST00000545801	LNCaP_CRYM	LNCaP_Empty	OK	154.852	169.924	0.133999	0.39506	0.55965	0.77382	no	34506	2269	18654	55429
XLOC_032548	OST4	chr2:27265231-27294641	ENSG00000228474	ENST00000429985,ENST00000447619,ENST00000456793	LNCaP_CRYM	LNCaP_Empty	OK	162.974	169.632	0.0577721	0.2995	0.67035	0.840987	no	38401	4300	20839	63540
XLOC_049231	HLA-C	chr6:31236525-31239907	ENSG00000204525	ENST00000376228,ENST00000376237,ENST00000383329,ENST00000415537,ENST00000466892,ENST00000470363,ENST00000484378,ENST00000487245,ENST00000495835	LNCaP_CRYM	LNCaP_Empty	OK	114.686	169.575	0.564238	3.81123	5e-05	0.000607934	yes	19108	645	1	19754
XLOC_005814	RNA5SP82	chr1:247350478-247405125	ENSG00000252516	ENST00000516707	LNCaP_CRYM	LNCaP_Empty	OK	169.634	169.344	-0.00246668	-0.000853125	0.8127	0.911823	no	41407	18687	23923	84017
XLOC_024209	ARSG,PRKAR1A,RP11-120M18,2	chr17:66255322-66760023	ENSG00000108946,ENSG00000141337,ENSG00000267009	ENST00000358598,ENST00000392710,ENST00000392711,ENST00000448504,ENST00000452479,ENST00000536854,ENST00000578554,ENST00000578726,ENST00000581032,ENST00000581639,ENST00000582154,ENST00000585427,ENST00000585460,ENST00000585608,ENST00000585815,ENST00000585907,ENST00000585981,ENST00000586397,ENST00000586515,ENST00000586541,ENST00000588178,ENST00000588188,ENST00000588702,ENST00000589017,ENST00000589228…	LNCaP_CRYM	LNCaP_Empty	OK	138.951	169.151	0.283731	1.5063	0.02775	0.115318	no	27845	1195	5788	34828
XLOC_036831	RANBP1,SNORA77	chr22:20067754-20114878	ENSG00000099901,ENSG00000264346	ENST00000331821,ENST00000402752,ENST00000411892,ENST00000416427,ENST00000418705,ENST00000421656,ENST00000423859,ENST00000432879,ENST00000435265,ENST00000448394,ENST00000467920,ENST00000486575,ENST00000488484,ENST00000578179	LNCaP_CRYM	LNCaP_Empty	OK	107.354	169.15	0.655931	0.762434	0.01555	0.0748459	no	17248	563	5064	22875
XLOC_003889	TMEM59	chr1:54497346-54519177	ENSG00000116209	ENST00000234831,ENST00000371337,ENST00000371341,ENST00000371344,ENST00000371348,ENST00000420738,ENST00000440019,ENST00000452421,ENST00000470395	LNCaP_CRYM	LNCaP_Empty	OK	199.384	169.146	-0.237281	-1.41457	0.04345	0.161605	no	29756	1194	6527	37477
XLOC_015558	HMGB1	chr13:31032883-31191734	ENSG00000189403	ENST00000326004,ENST00000339872,ENST00000341423,ENST00000398908,ENST00000399489,ENST00000399494,ENST00000405805,ENST00000468384,ENST00000490788	LNCaP_CRYM	LNCaP_Empty	OK	127.322	168.912	0.407787	2.42601	0.00055	0.0050446	yes	23325	870	2731	26926
XLOC_021498	SF3B3	chr16:70557690-70608820	ENSG00000189091	ENST00000302516,ENST00000562722,ENST00000563739,ENST00000564899,ENST00000565990,ENST00000566095,ENST00000567250,ENST00000567635,ENST00000567654,ENST00000568291,ENST00000568539,ENST00000569687,ENST00000572365,ENST00000577085	LNCaP_CRYM	LNCaP_Empty	OK	154.564	168.451	0.124125	0.558402	0.36435	0.616255	no	35010	2416	14871	52297
XLOC_028773	POLR2E	chr19:1065921-1095598	ENSG00000099817	ENST00000215587,ENST00000585838,ENST00000586215,ENST00000586746,ENST00000586817,ENST00000589737,ENST00000590060,ENST00000591709,ENST00000591767,ENST00000592597	LNCaP_CRYM	LNCaP_Empty	OK	132.291	168.427	0.348403	1.99161	0.00375	0.0244978	yes	25379	1019	3796	30194
XLOC_028905	LONP1	chr19:5674957-5720583	ENSG00000196365	ENST00000360614,ENST00000540670,ENST00000585374,ENST00000586617,ENST00000587365,ENST00000587552,ENST00000588589,ENST00000589473,ENST00000590206,ENST00000590511,ENST00000590558,ENST00000590728,ENST00000590729,ENST00000591321,ENST00000593119	LNCaP_CRYM	LNCaP_Empty	OK	99.2971	167.989	0.758539	1.96208	0.0019	0.0141547	yes	15518	507	3373	19398
XLOC_043412	HNRNPDL	chr4:83343716-83351294	ENSG00000152795	ENST00000295470,ENST00000349655,ENST00000502762,ENST00000507721,ENST00000514511	LNCaP_CRYM	LNCaP_Empty	OK	152.375	167.885	0.139851	0.929747	0.1815	0.418089	no	34205	2212	10794	47211
XLOC_008128	XPNPEP1	chr10:111624523-111683311	ENSG00000108039	ENST00000322238,ENST00000369658,ENST00000369683,ENST00000403138,ENST00000423625,ENST00000430337,ENST00000443078,ENST00000451592,ENST00000460055,ENST00000460523,ENST00000472336,ENST00000475123,ENST00000488118,ENST00000490740,ENST00000494499,ENST00000494564,ENST00000502595,ENST00000502935,ENST00000504664,ENST00000505255,ENST00000506777,ENST00000507328,ENST00000508059,ENST00000508275,ENST00000508525…	LNCaP_CRYM	LNCaP_Empty	OK	122.888	167.832	0.449675	2.31154	0.00095	0.00805777	yes	22059	789	2987	25835
XLOC_029189	CALR3,CHERP,CTC-429P9,4,CTD-3222D19,2,CTD-3222D19,5,CTD-3222D19,7,MED26,SLC35E1,SMIM7	chr19:16589867-16771253	ENSG00000085872,ENSG00000105085,ENSG00000269058,ENSG00000214046,ENSG00000141979,ENSG00000127526,ENSG00000268790,ENSG00000269578,ENSG00000269399	ENST00000198939,ENST00000263390,ENST00000269881,ENST00000358726,ENST00000397349,ENST00000409035,ENST00000409648,ENST00000421082,ENST00000431408,ENST00000436553,ENST00000461364,ENST00000461488,ENST00000463051,ENST00000465250,ENST00000469055,ENST00000470077,ENST00000481671,ENST00000487416,ENST00000487803,ENST00000488894,ENST00000544299,ENST00000546361,ENST00000546538,ENST00000551747,ENST00000593404…	LNCaP_CRYM	LNCaP_Empty	OK	155.694	167.44	0.104934	0.454309	0.50905	0.739226	no	35968	2799	17627	56394
XLOC_013241	FBRSL1	chr12:133066136-133161774	ENSG00000112787	ENST00000261673,ENST00000434748,ENST00000536075,ENST00000537804,ENST00000539264,ENST00000542061,ENST00000542306,ENST00000543453	LNCaP_CRYM	LNCaP_Empty	OK	131.712	166.817	0.340878	0.616713	0.37725	0.626573	no	25658	1046	15108	41812
XLOC_036425	ADAMTS1	chr21:28208065-28217728	ENSG00000154734	ENST00000284984,ENST00000451462,ENST00000464589,ENST00000492656,ENST00000517452,ENST00000517777	LNCaP_CRYM	LNCaP_Empty	OK	206.39	166.815	-0.307121	-0.978376	0.15525	0.379163	no	26887	920	10040	37847
XLOC_023998	LUC7L3	chr17:48796904-48833574	ENSG00000108848	ENST00000240304,ENST00000311571,ENST00000393227,ENST00000503728,ENST00000503798,ENST00000504065,ENST00000504563,ENST00000505619,ENST00000505658,ENST00000506686,ENST00000507200,ENST00000507503,ENST00000508045,ENST00000508218,ENST00000508482,ENST00000509335,ENST00000509487,ENST00000510984,ENST00000511068,ENST00000511974,ENST00000512549,ENST00000513025,ENST00000513969	LNCaP_CRYM	LNCaP_Empty	OK	180.324	166.76	-0.112819	-0.348576	0.6122	0.807226	no	35582	2473	19659	57714
XLOC_004960	ALDH9A1,Y_RNA	chr1:165631450-165679205	ENSG00000143149,ENSG00000206990	ENST00000354775,ENST00000384263,ENST00000461664,ENST00000463610,ENST00000471457,ENST00000491436,ENST00000538148	LNCaP_CRYM	LNCaP_Empty	OK	171.718	166.445	-0.0449907	-0.14854	0.7962	0.904191	no	39103	5069	23542	67714
XLOC_043316	GRSF1	chr4:71681498-71705662	ENSG00000132463	ENST00000254799,ENST00000439371,ENST00000502323,ENST00000505068,ENST00000506453,ENST00000508091,ENST00000514161	LNCaP_CRYM	LNCaP_Empty	OK	130.641	166.429	0.3493	2.02864	0.0045	0.0284322	yes	25356	1024	3931	30311
XLOC_029082	C19orf43	chr19:12841453-12845589	ENSG00000123144	ENST00000242784,ENST00000588213,ENST00000589590,ENST00000591254,ENST00000592273	LNCaP_CRYM	LNCaP_Empty	OK	135.102	166.426	0.30083	2.10663	0.00235	0.0168979	yes	27129	1159	3496	31784
XLOC_025988	CSNK1D	chr17:80186272-80231607	ENSG00000141551	ENST00000269361,ENST00000314028,ENST00000392334,ENST00000398519,ENST00000403276,ENST00000577578,ENST00000578194,ENST00000578501,ENST00000578904,ENST00000579308,ENST00000579316,ENST00000580061,ENST00000580446,ENST00000580565,ENST00000580784,ENST00000581108,ENST00000581241,ENST00000581655,ENST00000581660,ENST00000581737,ENST00000582844,ENST00000584377,ENST00000584472,ENST00000584672,ENST00000584913…	LNCaP_CRYM	LNCaP_Empty	OK	125.992	166.384	0.401188	2.01691	0.0033	0.0224108	yes	23532	905	3729	28166
XLOC_024431	RP11-498C9,13	chr17:79890259-79905477	ENSG00000263585	ENST00000583521	LNCaP_CRYM	LNCaP_Empty	OK	102.66	166.335	0.696224	1.93293	0.00575	0.0347451	yes	16533	542	4113	21188
XLOC_002174	CACYBP	chr1:174968299-174992561	ENSG00000116161	ENST00000367679,ENST00000367681,ENST00000405362,ENST00000406752,ENST00000426793,ENST00000461977,ENST00000469173,ENST00000473925,ENST00000483307	LNCaP_CRYM	LNCaP_Empty	OK	119.959	166.304	0.471281	0.849858	0.21405	0.460744	no	21428	761	11537	33726
XLOC_046921	snoU13	chr5:149340299-149432694	ENSG00000238369	ENST00000458810	LNCaP_CRYM	LNCaP_Empty	OK	99.3515	166.294	0.743126	0.182704	0.7523	0.885037	no	15754	517	22557	38828
XLOC_010859	GANAB	chr11:62392297-62414104	ENSG00000089597	ENST00000346178,ENST00000356638,ENST00000524437,ENST00000525994,ENST00000526210,ENST00000526392,ENST00000526732,ENST00000528503,ENST00000529737,ENST00000531563,ENST00000532402,ENST00000534419,ENST00000534422,ENST00000534613,ENST00000534779,ENST00000540933	LNCaP_CRYM	LNCaP_Empty	OK	167.017	166.266	-0.00649905	-0.0185486	0.9643	0.978254	no	41177	12991	27285	81453
XLOC_038494	NDUFAF3	chr3:48955220-49060928	ENSG00000178057	ENST00000326912,ENST00000326925,ENST00000395458,ENST00000451378,ENST00000480392,ENST00000496152	LNCaP_CRYM	LNCaP_Empty	OK	129.944	166.25	0.355471	0.90136	0.1985	0.441356	no	25135	1011	11173	37319
XLOC_038587	SNORD69	chr3:52529353-52742182	ENSG00000212452	ENST00000391150	LNCaP_CRYM	LNCaP_Empty	OK	95.8502	166.235	0.794374	0.0492892	0.72005	0.869024	no	14999	494	21854	37347
XLOC_021606	CENPN,RP11-303E16,2	chr16:81009697-81069364	ENSG00000166451,ENSG00000261061	ENST00000299572,ENST00000305850,ENST00000393335,ENST00000428963,ENST00000439957,ENST00000562943,ENST00000564669,ENST00000566639,ENST00000568445,ENST00000569461	LNCaP_CRYM	LNCaP_Empty	OK	49.0066	165.802	1.75841	6.77234	5e-05	0.000607934	yes	7317	306	1	7624
XLOC_002851	LGALS8	chr1:236681212-236767804	ENSG00000116977	ENST00000238181,ENST00000323938,ENST00000341872,ENST00000352231,ENST00000366583,ENST00000366584,ENST00000406509,ENST00000416919,ENST00000430527,ENST00000434231,ENST00000442397,ENST00000450372,ENST00000454943,ENST00000475670,ENST00000481485,ENST00000489586,ENST00000525042,ENST00000525789,ENST00000526589,ENST00000526634,ENST00000526652,ENST00000527974,ENST00000528259,ENST00000528782,ENST00000529489…	LNCaP_CRYM	LNCaP_Empty	OK	74.0781	165.688	1.16135	3.94654	5e-05	0.000607934	yes	10626	390	1	11017
XLOC_038968	TIMMDC1	chr3:119217378-119278449	ENSG00000113845	ENST00000264244,ENST00000463927,ENST00000466984,ENST00000469324,ENST00000486418,ENST00000492164,ENST00000493694,ENST00000494664,ENST00000498399	LNCaP_CRYM	LNCaP_Empty	OK	130.374	165.638	0.345377	2.12864	0.00225	0.0162956	yes	25487	1040	3469	29996
XLOC_027977	FXYD3	chr19:35606731-35615228	ENSG00000089356	ENST00000344013,ENST00000346446,ENST00000406242,ENST00000406988,ENST00000435734,ENST00000454903,ENST00000535103,ENST00000603181,ENST00000603449,ENST00000603524,ENST00000604255,ENST00000604404,ENST00000604504,ENST00000604621,ENST00000604804,ENST00000605550,ENST00000605552,ENST00000605677	LNCaP_CRYM	LNCaP_Empty	OK	84.5701	164.792	0.962429	6.27031	5e-05	0.000607934	yes	12694	432	1	13127
XLOC_005157	ARPC5	chr1:183592400-183604892	ENSG00000162704	ENST00000294742,ENST00000359856,ENST00000367534,ENST00000462965,ENST00000602490	LNCaP_CRYM	LNCaP_Empty	OK	140.504	164.324	0.22593	1.5778	0.0232	0.100559	no	30249	1498	5560	37307
XLOC_027688	TPM4	chr19:16177830-16213897	ENSG00000167460	ENST00000300933,ENST00000344824,ENST00000538887,ENST00000586193,ENST00000586499,ENST00000586833,ENST00000587201,ENST00000588032,ENST00000588410,ENST00000588483,ENST00000588507,ENST00000589897,ENST00000590180,ENST00000591226,ENST00000591645,ENST00000592138,ENST00000592822	LNCaP_CRYM	LNCaP_Empty	OK	107.812	164.32	0.607993	2.51976	0.00045	0.00428605	yes	18194	624	2655	21473
XLOC_029029	CDC37,MIR1181	chr19:10501809-10580305	ENSG00000105401,ENSG00000221566	ENST00000222005,ENST00000408639,ENST00000588498,ENST00000588869,ENST00000589331,ENST00000589625,ENST00000589629,ENST00000589755,ENST00000590632,ENST00000591248,ENST00000593124	LNCaP_CRYM	LNCaP_Empty	OK	129.035	164.085	0.346674	0.352733	0.44615	0.690175	no	25439	1050	16439	42928
XLOC_039495	ACTL6A	chr3:179280667-179322442	ENSG00000136518	ENST00000392662,ENST00000429709,ENST00000450518,ENST00000461125,ENST00000467383,ENST00000467615,ENST00000468767,ENST00000479056,ENST00000484312,ENST00000486471,ENST00000487978,ENST00000490364,ENST00000491202,ENST00000494843	LNCaP_CRYM	LNCaP_Empty	OK	124.85	163.898	0.392603	0.438069	0.528	0.75275	no	23843	936	17986	42765
XLOC_024264	MIR3615,SLC9A3R1	chr17:72666716-72765494	ENSG00000109062,ENSG00000264624	ENST00000262613,ENST00000413388,ENST00000578958,ENST00000581356,ENST00000581999,ENST00000583369	LNCaP_CRYM	LNCaP_Empty	OK	84.5352	163.723	0.953632	6.02063	5e-05	0.000607934	yes	12799	439	1	13239
XLOC_040165	GPX1	chr3:49394608-49396033	ENSG00000233276	ENST00000419349,ENST00000419783,ENST00000496791	LNCaP_CRYM	LNCaP_Empty	OK	119.079	163.637	0.458581	3.23646	5e-05	0.000607934	yes	21802	794	1	22597
XLOC_000779	PTPRF	chr1:43990857-44089343	ENSG00000142949	ENST00000359947,ENST00000372405,ENST00000372407,ENST00000372413,ENST00000372414,ENST00000412568,ENST00000414879,ENST00000429895,ENST00000436724,ENST00000437607,ENST00000438120,ENST00000463041,ENST00000467464,ENST00000477970,ENST00000481019,ENST00000496043,ENST00000496447	LNCaP_CRYM	LNCaP_Empty	OK	152.654	163.549	0.0994625	0.305056	0.60995	0.805869	no	36232	2963	19612	58807
XLOC_004891	TAGLN2	chr1:159887896-159895522	ENSG00000158710	ENST00000320307,ENST00000368096,ENST00000368097,ENST00000397334,ENST00000478033	LNCaP_CRYM	LNCaP_Empty	OK	77.471	163.466	1.07727	7.53431	5e-05	0.000607934	yes	11396	410	1	11807
XLOC_038310	PDCD6IP	chr3:33839843-33911194	ENSG00000170248	ENST00000307296,ENST00000412887,ENST00000413073,ENST00000430877,ENST00000435909,ENST00000457054,ENST00000459659,ENST00000465122,ENST00000473593,ENST00000477798,ENST00000482561,ENST00000484478,ENST00000487821,ENST00000489869,ENST00000494810,ENST00000495235,ENST00000498147	LNCaP_CRYM	LNCaP_Empty	OK	133.574	163.378	0.290579	1.28649	0.0722	0.229416	no	27562	1208	7583	36353
XLOC_036237	C21orf33	chr21:45553486-45565605	ENSG00000160221	ENST00000291577,ENST00000348499,ENST00000389690,ENST00000419699,ENST00000427803,ENST00000449622,ENST00000470545,ENST00000480786,ENST00000488392,ENST00000493883,ENST00000495007	LNCaP_CRYM	LNCaP_Empty	OK	104.797	163.301	0.639933	3.73097	5e-05	0.000607934	yes	17562	604	1	18167
XLOC_059292	ASS1	chr9:133320315-133376661	ENSG00000130707	ENST00000352480,ENST00000372386,ENST00000372393,ENST00000372394,ENST00000422569,ENST00000443588,ENST00000467695,ENST00000470849,ENST00000492400,ENST00000493984	LNCaP_CRYM	LNCaP_Empty	OK	104.625	163.271	0.642037	3.5461	5e-05	0.000607934	yes	17516	601	1	18118
XLOC_007165	GDI2	chr10:5807185-5884095	ENSG00000057608	ENST00000380127,ENST00000380132,ENST00000380181,ENST00000380191,ENST00000418688,ENST00000447751,ENST00000456041,ENST00000479928,ENST00000608581,ENST00000609712	LNCaP_CRYM	LNCaP_Empty	OK	153.039	163.177	0.0925419	0.559054	0.42515	0.671152	no	36567	3126	16027	55720
XLOC_027975	HPN	chr19:35531409-35598141	ENSG00000105707	ENST00000262626,ENST00000392226,ENST00000541345,ENST00000593305,ENST00000596662,ENST00000597419,ENST00000599363,ENST00000600390,ENST00000600675	LNCaP_CRYM	LNCaP_Empty	OK	116.848	162.574	0.47646	2.82464	5e-05	0.000607934	yes	21274	773	1	22048
XLOC_000928	SCP2,TUBBP10	chr1:53392900-53517375	ENSG00000116171,ENSG00000226147	ENST00000371509,ENST00000371513,ENST00000371514,ENST00000407246,ENST00000408941,ENST00000427668,ENST00000430330,ENST00000435345,ENST00000473584,ENST00000478274,ENST00000478631,ENST00000488965,ENST00000528311,ENST00000528809,ENST00000529363,ENST00000533119	LNCaP_CRYM	LNCaP_Empty	OK	159.057	162.141	0.0276988	0.175696	0.7985	0.905214	no	40015	6937	23599	70551
XLOC_001813	HAX1	chr1:154244986-154248351	ENSG00000143575	ENST00000328703,ENST00000435087,ENST00000447768,ENST00000457918,ENST00000459914,ENST00000471326,ENST00000477780,ENST00000483970,ENST00000492550,ENST00000531435,ENST00000532105	LNCaP_CRYM	LNCaP_Empty	OK	121.172	161.994	0.418893	2.7388	5e-05	0.000607934	yes	22962	891	1	23854
XLOC_053432	BRI3,RP4-607J23,2	chr7:97881690-98030380	ENSG00000164713,ENSG00000272782	ENST00000297290,ENST00000456357,ENST00000473967,ENST00000474291,ENST00000485422,ENST00000491463,ENST00000539286,ENST00000609873	LNCaP_CRYM	LNCaP_Empty	OK	190.931	161.791	-0.238925	-1.19139	0.09165	0.270701	no	29681	1234	8235	39150
XLOC_054002	ATP6V0E2	chr7:149564785-149577807	ENSG00000171130	ENST00000421974,ENST00000425642,ENST00000456496,ENST00000464662,ENST00000464683,ENST00000471877,ENST00000479613,ENST00000483478,ENST00000490092,ENST00000495408	LNCaP_CRYM	LNCaP_Empty	OK	99.2485	161.77	0.70483	3.82885	5e-05	0.000607934	yes	16389	555	1	16945
XLOC_043137	OCIAD2	chr4:48887035-48908954	ENSG00000145247	ENST00000273860,ENST00000381464,ENST00000506226,ENST00000508069,ENST00000508632,ENST00000510159,ENST00000512087,ENST00000514155,ENST00000514576	LNCaP_CRYM	LNCaP_Empty	OK	190.662	161.692	-0.237763	-0.593919	0.26295	0.512926	no	29734	1244	12869	43847
XLOC_057668	C8orf59	chr8:86089459-86132650	ENSG00000176731	ENST00000321777,ENST00000417663,ENST00000421308,ENST00000431163,ENST00000458398,ENST00000518091,ENST00000518562,ENST00000518786,ENST00000520236,ENST00000521286,ENST00000523245,ENST00000523281,ENST00000524353,ENST00000545322	LNCaP_CRYM	LNCaP_Empty	OK	132.471	161.673	0.2874	1.27581	0.0701	0.224711	no	27697	1230	7500	36427
XLOC_023918	CDK5RAP3,PNPO,RP11-6N17,9	chr17:46018869-46073562	ENSG00000108439,ENSG00000108465,ENSG00000263798	ENST00000225573,ENST00000338399,ENST00000434554,ENST00000536708,ENST00000544840,ENST00000577442,ENST00000577664,ENST00000577802,ENST00000578018,ENST00000578134,ENST00000578525,ENST00000578663,ENST00000578733,ENST00000578996,ENST00000579175,ENST00000579605,ENST00000579632,ENST00000579780,ENST00000579853,ENST00000580287,ENST00000580391,ENST00000580670,ENST00000581160,ENST00000581662,ENST00000581708…	LNCaP_CRYM	LNCaP_Empty	OK	136.105	161.647	0.248133	1.10655	0.1057	0.29833	no	29286	1401	8613	39300
XLOC_030775	MTHFD2	chr2:74425688-74621009	ENSG00000065911	ENST00000394053,ENST00000409601,ENST00000409804,ENST00000462026,ENST00000470592,ENST00000477455,ENST00000488086,ENST00000489041	LNCaP_CRYM	LNCaP_Empty	OK	75.3676	161.322	1.09793	4.95373	5e-05	0.000607934	yes	11176	411	1	11588
XLOC_005263	CSRP1	chr1:201452657-201502736	ENSG00000159176	ENST00000340006,ENST00000367306,ENST00000458271,ENST00000471596,ENST00000481851,ENST00000524951,ENST00000526256,ENST00000526317,ENST00000526723,ENST00000527662,ENST00000529975,ENST00000530120,ENST00000531916,ENST00000532313,ENST00000532460,ENST00000533188,ENST00000533402,ENST00000533432	LNCaP_CRYM	LNCaP_Empty	OK	140.728	161.153	0.195517	0.969815	0.15965	0.385231	no	31620	1731	10182	43533
XLOC_021790	C16orf13	chr16:684413-686358	ENSG00000130731	ENST00000301686,ENST00000338401,ENST00000397664,ENST00000397665,ENST00000397666,ENST00000448973,ENST00000456420,ENST00000564039,ENST00000565163,ENST00000565799,ENST00000568077,ENST00000568773,ENST00000568830	LNCaP_CRYM	LNCaP_Empty	OK	105.048	160.577	0.612215	3.79259	5e-05	0.000607934	yes	18114	636	1	18751
XLOC_046048	OXCT1	chr5:41730166-41871059	ENSG00000083720	ENST00000196371,ENST00000503374,ENST00000508557,ENST00000509987,ENST00000510634,ENST00000512084,ENST00000513081,ENST00000514723	LNCaP_CRYM	LNCaP_Empty	OK	107.621	160.525	0.576844	1.31729	0.04885	0.174938	no	18845	673	6746	26264
XLOC_026462	NEDD4L	chr18:55711598-56068772	ENSG00000049759	ENST00000256830,ENST00000256832,ENST00000356462,ENST00000357895,ENST00000382850,ENST00000400345,ENST00000431212,ENST00000435432,ENST00000456173,ENST00000456986,ENST00000585323,ENST00000585363,ENST00000585594,ENST00000585970,ENST00000586263,ENST00000586268,ENST00000587190,ENST00000587246,ENST00000587547,ENST00000587634,ENST00000587881,ENST00000588066,ENST00000588494,ENST00000588516,ENST00000588712…	LNCaP_CRYM	LNCaP_Empty	OK	107.469	160.477	0.57845	1.11243	0.03075	0.124795	no	18806	672	5934	25412
XLOC_021341	HERPUD1	chr16:56965959-56977798	ENSG00000051108	ENST00000300302,ENST00000344114,ENST00000379792,ENST00000439977,ENST00000562914,ENST00000563343,ENST00000563781,ENST00000563911,ENST00000564678,ENST00000565966,ENST00000566550,ENST00000567944,ENST00000568358,ENST00000568651,ENST00000568676,ENST00000568814,ENST00000569429,ENST00000569569,ENST00000570273	LNCaP_CRYM	LNCaP_Empty	OK	102.364	160.354	0.647558	3.32725	5e-05	0.000607934	yes	17421	608	1	18030
XLOC_009232	ARL2,RP11-399J13,3,SNX15	chr11:64781584-64808044	ENSG00000213465,ENSG00000273003,ENSG00000110025	ENST00000246747,ENST00000301886,ENST00000352068,ENST00000377244,ENST00000524585,ENST00000524831,ENST00000525648,ENST00000526702,ENST00000529254,ENST00000529384,ENST00000529673,ENST00000531533,ENST00000533729,ENST00000534637	LNCaP_CRYM	LNCaP_Empty	OK	129.476	160.145	0.306696	1.24698	0.07695	0.23971	no	26898	1179	7741	35818
XLOC_005471	EPRS	chr1:220141942-220220000	ENSG00000136628	ENST00000366923,ENST00000464052,ENST00000468487,ENST00000477030,ENST00000485821,ENST00000609181	LNCaP_CRYM	LNCaP_Empty	OK	126.136	160.115	0.344127	1.42393	0.0305	0.124038	no	25528	1076	5916	32520
XLOC_038522	RBM5,RBM6	chr3:49977439-50226508	ENSG00000004534,ENSG00000003756	ENST00000266022,ENST00000347869,ENST00000395174,ENST00000404526,ENST00000417905,ENST00000419610,ENST00000421682,ENST00000422955,ENST00000425608,ENST00000433556,ENST00000433811,ENST00000434592,ENST00000437500,ENST00000438369,ENST00000438912,ENST00000441115,ENST00000441305,ENST00000441812,ENST00000442092,ENST00000443081,ENST00000446471,ENST00000454079,ENST00000461242,ENST00000462025,ENST00000464013…	LNCaP_CRYM	LNCaP_Empty	OK	176.62	160.106	-0.141614	-0.498475	0.4687	0.709093	no	34129	2100	16848	53077
XLOC_054193	DAGLB,KDELR2	chr7:6448756-6524873	ENSG00000136240,ENSG00000164535	ENST00000258739,ENST00000297056,ENST00000382267,ENST00000425398,ENST00000428902,ENST00000432248,ENST00000436575,ENST00000454368,ENST00000454738,ENST00000462052,ENST00000462934,ENST00000463747,ENST00000479922,ENST00000482149,ENST00000483716,ENST00000490996,ENST00000497308	LNCaP_CRYM	LNCaP_Empty	OK	122.586	160.088	0.385068	2.01837	0.0031	0.0212944	yes	24105	978	3682	28765
XLOC_011122	NUMA1	chr11:71709586-71823826	ENSG00000137497	ENST00000351960,ENST00000358965,ENST00000366394,ENST00000368959,ENST00000393695,ENST00000534971,ENST00000534987,ENST00000535087,ENST00000535111,ENST00000535838,ENST00000535947,ENST00000536119,ENST00000537217,ENST00000537905,ENST00000537930,ENST00000540588,ENST00000540626,ENST00000540843,ENST00000541262,ENST00000541584,ENST00000541641,ENST00000541719,ENST00000542977,ENST00000543009,ENST00000543450…	LNCaP_CRYM	LNCaP_Empty	OK	202.525	159.845	-0.341427	-0.674384	0.0528	0.185232	no	25649	840	6886	33375
XLOC_020659	SNHG9	chr16:2014959-2015510	ENSG00000255198	ENST00000531523,ENST00000564014	LNCaP_CRYM	LNCaP_Empty	OK	108.711	159.555	0.553546	5.62304	5e-05	0.000607934	yes	19369	699	1	20069
XLOC_019851	RP11-109D20,2	chr15:45315301-45369383	ENSG00000259352	ENST00000560967	LNCaP_CRYM	LNCaP_Empty	OK	92.8447	159.436	0.780087	1.37926	0.0531	0.186021	no	15181	520	6902	22603
XLOC_011126	LAMTOR1	chr11:71709586-71823826	ENSG00000149357	ENST00000278671,ENST00000535107,ENST00000535872,ENST00000538404,ENST00000539797,ENST00000541403,ENST00000544594,ENST00000545249	LNCaP_CRYM	LNCaP_Empty	OK	142.656	159.371	0.159844	0.327684	0.63915	0.823493	no	33271	2072	20204	55547
XLOC_058511	CLTA	chr9:36190852-36304921	ENSG00000122705	ENST00000242285,ENST00000345519,ENST00000396603,ENST00000433436,ENST00000464497,ENST00000466396,ENST00000470744,ENST00000493185,ENST00000538225,ENST00000540080	LNCaP_CRYM	LNCaP_Empty	OK	132.652	159.366	0.264691	1.77783	0.0107	0.0555579	no	28604	1349	4668	34621
XLOC_007394	ITGB1	chr10:33189246-33371030	ENSG00000150093	ENST00000302278,ENST00000374956,ENST00000396033,ENST00000414670,ENST00000417122,ENST00000423113,ENST00000437302,ENST00000439974,ENST00000464001,ENST00000472147,ENST00000474568,ENST00000475184,ENST00000480226,ENST00000484088,ENST00000488427,ENST00000488494,ENST00000493758,ENST00000494395,ENST00000528877,ENST00000534049	LNCaP_CRYM	LNCaP_Empty	OK	166.663	159.203	-0.0660614	-0.428012	0.51805	0.745579	no	37955	3971	17788	59714
XLOC_027540	ILF3	chr19:10764936-10803093	ENSG00000129351	ENST00000250241,ENST00000318511,ENST00000407004,ENST00000420083,ENST00000449870,ENST00000585835,ENST00000586544,ENST00000587505,ENST00000587840,ENST00000587928,ENST00000587941,ENST00000588657,ENST00000589052,ENST00000589173,ENST00000589283,ENST00000589416,ENST00000589485,ENST00000589600,ENST00000589998,ENST00000590009,ENST00000590261,ENST00000590869,ENST00000591649,ENST00000592763,ENST00000593061…	LNCaP_CRYM	LNCaP_Empty	OK	149.372	159.086	0.0908946	0.323757	0.61905	0.811665	no	36669	3241	19792	59702
XLOC_023486	TRAF4	chr17:27071001-27077974	ENSG00000076604	ENST00000262395,ENST00000262396,ENST00000394925,ENST00000422344,ENST00000444415,ENST00000454852,ENST00000461195,ENST00000469529,ENST00000473421,ENST00000475329,ENST00000478021,ENST00000498540,ENST00000578917,ENST00000580073,ENST00000584944,ENST00000586813	LNCaP_CRYM	LNCaP_Empty	OK	141.291	159.033	0.17066	0.816364	0.2459	0.493864	no	32707	1959	12372	47038
XLOC_028808	BTBD2	chr19:1985446-2034880	ENSG00000133243	ENST00000255608,ENST00000587225,ENST00000587742,ENST00000587825,ENST00000588395,ENST00000589200,ENST00000589685,ENST00000590646,ENST00000592082,ENST00000592895	LNCaP_CRYM	LNCaP_Empty	OK	154.713	158.909	0.0386024	0.0894531	0.898	0.948643	no	39476	5917	25838	71231
XLOC_017380	AP1G2,JPH4	chr14:23980968-24048009	ENSG00000213983,ENSG00000092051	ENST00000308724,ENST00000356300,ENST00000397118,ENST00000397120,ENST00000460049,ENST00000465445,ENST00000535852,ENST00000544177,ENST00000553505,ENST00000553629,ENST00000553685,ENST00000553756,ENST00000554069,ENST00000554312,ENST00000554477,ENST00000554554,ENST00000554816,ENST00000554892,ENST00000554977,ENST00000554982,ENST00000555118,ENST00000555510,ENST00000555789,ENST00000555896,ENST00000555974…	LNCaP_CRYM	LNCaP_Empty	OK	165.357	158.804	-0.0583334	-0.201491	0.7709	0.893255	no	38384	4347	22973	65704
XLOC_056128	MCM4	chr8:48872744-48890720	ENSG00000104738	ENST00000262105,ENST00000517709,ENST00000518221,ENST00000518382,ENST00000518680,ENST00000519138,ENST00000519170,ENST00000519470,ENST00000520637,ENST00000520934,ENST00000520994,ENST00000521151,ENST00000521261,ENST00000523853,ENST00000523944,ENST00000524086	LNCaP_CRYM	LNCaP_Empty	OK	87.9681	158.608	0.850411	2.50413	0.00025	0.00257656	yes	14176	492	2412	17080
XLOC_022837	CMC2,RP11-303E16,3	chr16:81009697-81069364	ENSG00000103121,ENSG00000260213	ENST00000219400,ENST00000486645,ENST00000561614,ENST00000561808,ENST00000562315,ENST00000562713,ENST00000562828,ENST00000563779,ENST00000564174,ENST00000564249,ENST00000565108,ENST00000565514,ENST00000565613,ENST00000565650,ENST00000565914,ENST00000565925,ENST00000566047,ENST00000566231,ENST00000566390,ENST00000566918,ENST00000567593,ENST00000568228,ENST00000569187,ENST00000569666,ENST00000570086…	LNCaP_CRYM	LNCaP_Empty	OK	72.8121	158.602	1.12316	3.75158	5e-05	0.000607934	yes	10937	412	1	11350
XLOC_048857	SERPINB6	chr6:2948392-2972090	ENSG00000124570	ENST00000335686,ENST00000380520,ENST00000380524,ENST00000380529,ENST00000380539,ENST00000380546	LNCaP_CRYM	LNCaP_Empty	OK	117.857	158.561	0.428001	2.94932	5e-05	0.000607934	yes	22683	894	1	23578
XLOC_020608	RHOT2	chr16:718085-724174	ENSG00000140983	ENST00000315082,ENST00000561711,ENST00000561929,ENST00000561983,ENST00000562333,ENST00000562598,ENST00000562708,ENST00000562957,ENST00000563134,ENST00000563637,ENST00000563776,ENST00000564659,ENST00000565004,ENST00000566214,ENST00000566965,ENST00000567017,ENST00000567589,ENST00000568636,ENST00000568950,ENST00000569197,ENST00000569358,ENST00000569675,ENST00000569706,ENST00000569943,ENST00000570092…	LNCaP_CRYM	LNCaP_Empty	OK	123.134	158.465	0.363929	1.9196	0.0071	0.0412096	yes	24856	1039	4265	30160
XLOC_038561	ABHD14A,ABHD14A-ACY1,ACY1	chr3:51989329-52023213	ENSG00000248487,ENSG00000243989,ENSG00000114786	ENST00000273596,ENST00000404366,ENST00000458031,ENST00000463937,ENST00000464587,ENST00000465121,ENST00000468068,ENST00000469863,ENST00000474575,ENST00000476351,ENST00000476854,ENST00000486081,ENST00000490244,ENST00000491318,ENST00000491470,ENST00000494103,ENST00000494478,ENST00000496679,ENST00000497128,ENST00000497864	LNCaP_CRYM	LNCaP_Empty	OK	130.496	158.397	0.279534	1.42939	0.03955	0.151118	no	28006	1294	6357	35657
XLOC_012325	DAZAP2	chr12:51632075-51665146	ENSG00000183283	ENST00000412716,ENST00000425012,ENST00000436900,ENST00000439799,ENST00000449723,ENST00000549041,ENST00000549497,ENST00000549555,ENST00000549732,ENST00000551313,ENST00000551534,ENST00000551919,ENST00000552173,ENST00000552459,ENST00000604900	LNCaP_CRYM	LNCaP_Empty	OK	136.388	158.375	0.21563	1.23038	0.08115	0.248724	no	30700	1610	7873	40183
XLOC_013144	ARL6IP4,OGFOD2,RP11-197N18,2	chr12:123405497-123467456	ENSG00000111325,ENSG00000182196,ENSG00000256028	ENST00000228922,ENST00000315580,ENST00000357866,ENST00000392433,ENST00000392435,ENST00000397389,ENST00000406539,ENST00000412505,ENST00000413381,ENST00000420319,ENST00000426960,ENST00000439686,ENST00000442210,ENST00000453766,ENST00000454694,ENST00000454885,ENST00000456762,ENST00000535970,ENST00000536073,ENST00000536150,ENST00000536439,ENST00000536502,ENST00000536615,ENST00000537966,ENST00000538628…	LNCaP_CRYM	LNCaP_Empty	OK	123.413	158.233	0.358561	1.8876	0.007	0.0407412	yes	25043	1059	4251	30353
XLOC_014846	GTF3A	chr13:27998680-28024739	ENSG00000122034	ENST00000381140,ENST00000419181,ENST00000435781,ENST00000438571,ENST00000439403,ENST00000466776,ENST00000470606,ENST00000482655,ENST00000493903	LNCaP_CRYM	LNCaP_Empty	OK	102.886	157.613	0.615342	3.08557	5e-05	0.000607934	yes	18052	648	1	18701
XLOC_018822	SORD	chr15:45315301-45369383	ENSG00000140263	ENST00000267814,ENST00000558574,ENST00000558580,ENST00000558789,ENST00000559230,ENST00000559562,ENST00000560488	LNCaP_CRYM	LNCaP_Empty	OK	93.7819	157.555	0.748476	4.22482	5e-05	0.000607934	yes	15674	540	1	16215
XLOC_028126	PLD3	chr19:40825442-40896094	ENSG00000105223	ENST00000356508,ENST00000359274,ENST00000392032,ENST00000409281,ENST00000409419,ENST00000409587,ENST00000409735,ENST00000464586,ENST00000475983,ENST00000480030,ENST00000485448,ENST00000486134,ENST00000488311,ENST00000492243,ENST00000493006,ENST00000594085,ENST00000594908,ENST00000596470,ENST00000596682,ENST00000598962,ENST00000599353,ENST00000599685,ENST00000600479,ENST00000600948,ENST00000602131	LNCaP_CRYM	LNCaP_Empty	OK	167.61	157.301	-0.0915848	-0.309215	0.6595	0.834737	no	36631	3082	20609	60322
XLOC_047713	BRD2,BRD2-IT1	chr6:32902405-32949282	ENSG00000204256,ENSG00000223837	ENST00000374825,ENST00000374831,ENST00000395287,ENST00000395289,ENST00000415875,ENST00000449025,ENST00000456339,ENST00000463639,ENST00000464592,ENST00000469132,ENST00000481259,ENST00000482838,ENST00000482914,ENST00000495733,ENST00000496118,ENST00000580234,ENST00000581002,ENST00000584808,ENST00000606059,ENST00000607833	LNCaP_CRYM	LNCaP_Empty	OK	166.464	157.277	-0.0819084	-0.388662	0.56515	0.777673	no	37117	3391	18745	59253
XLOC_023076	PSMB6	chr17:4699438-4701790	ENSG00000142507	ENST00000270586,ENST00000571309,ENST00000575079,ENST00000575643	LNCaP_CRYM	LNCaP_Empty	OK	119.626	157.081	0.392972	2.70438	0.00025	0.00257656	yes	23827	979	2412	27218
XLOC_002507	CD46	chr1:207925401-207968858	ENSG00000117335	ENST00000322875,ENST00000322918,ENST00000354848,ENST00000357714,ENST00000358170,ENST00000360212,ENST00000361067,ENST00000367041,ENST00000367042,ENST00000367047,ENST00000441839,ENST00000462968,ENST00000464082,ENST00000469535,ENST00000471987,ENST00000480003,ENST00000488596,ENST00000490278,ENST00000493796,ENST00000496723	LNCaP_CRYM	LNCaP_Empty	OK	141.637	156.989	0.148463	0.550913	0.43555	0.68076	no	33800	2234	16233	52267
XLOC_009964	EI24	chr11:125439111-125551018	ENSG00000149547	ENST00000278903,ENST00000343678,ENST00000524723,ENST00000525737,ENST00000527131,ENST00000527235,ENST00000527520,ENST00000527628,ENST00000527675,ENST00000527842,ENST00000529765,ENST00000529812,ENST00000530540,ENST00000531350,ENST00000531636,ENST00000534430,ENST00000534546	LNCaP_CRYM	LNCaP_Empty	OK	101.013	156.752	0.633946	2.63466	0.0001	0.00114582	yes	17663	633	2104	20400
XLOC_039177	PCCB	chr3:135969147-136471220	ENSG00000114054	ENST00000251654,ENST00000459873,ENST00000462542,ENST00000462637,ENST00000465176,ENST00000465423,ENST00000466072,ENST00000468777,ENST00000469217,ENST00000471595,ENST00000473073,ENST00000474833,ENST00000475214,ENST00000478469,ENST00000482086,ENST00000483687,ENST00000484181,ENST00000490504,ENST00000494742	LNCaP_CRYM	LNCaP_Empty	OK	138.938	156.745	0.173976	0.806333	0.24985	0.498564	no	32562	1953	12513	47028
XLOC_003056	AURKAIP1	chr1:1309109-1310875	ENSG00000175756	ENST00000321751,ENST00000338338,ENST00000338370,ENST00000378853,ENST00000489799,ENST00000496905	LNCaP_CRYM	LNCaP_Empty	OK	109.429	156.482	0.516006	3.61094	5e-05	0.000607934	yes	20287	745	1	21033
XLOC_031876	NDUFB3	chr2:201773695-201950473	ENSG00000119013	ENST00000237889,ENST00000433898,ENST00000450023,ENST00000454214	LNCaP_CRYM	LNCaP_Empty	OK	119.761	156.377	0.384872	1.65705	0.0184	0.0854027	no	24111	998	5284	30393
XLOC_030423	PPP1CB,SPDYA	chr2:28974505-29093167	ENSG00000213639,ENSG00000163806	ENST00000296122,ENST00000334056,ENST00000358506,ENST00000379579,ENST00000395366,ENST00000418910,ENST00000420282,ENST00000427786,ENST00000439646,ENST00000441461,ENST00000449210,ENST00000455580,ENST00000462832,ENST00000464273,ENST00000467226,ENST00000491044	LNCaP_CRYM	LNCaP_Empty	OK	128.965	156.326	0.277578	1.55353	0.012	0.0609129	no	28077	1319	4769	34165
XLOC_049755	RP11-321N4,5,SNX14,SYNCRIP	chr6:86215212-86353510	ENSG00000135317,ENSG00000135316,ENSG00000271793	ENST00000314673,ENST00000346348,ENST00000355238,ENST00000369622,ENST00000369627,ENST00000369635,ENST00000418862,ENST00000444272,ENST00000474645,ENST00000503491,ENST00000503608,ENST00000503906,ENST00000504191,ENST00000505648,ENST00000506182,ENST00000508658,ENST00000508980,ENST00000509338,ENST00000513865,ENST00000513869,ENST00000514419,ENST00000514801,ENST00000515216	LNCaP_CRYM	LNCaP_Empty	OK	136.159	156.321	0.199218	0.635358	0.3547	0.608131	no	31438	1745	14686	47869
XLOC_024505	MYO1C	chr17:1367358-1396106	ENSG00000197879	ENST00000359786,ENST00000361007,ENST00000438665,ENST00000545534,ENST00000570490,ENST00000570984,ENST00000571615,ENST00000571715,ENST00000571851,ENST00000572615,ENST00000573198,ENST00000573853,ENST00000573961,ENST00000574308,ENST00000574341,ENST00000574790,ENST00000575011,ENST00000575158,ENST00000575335,ENST00000575864,ENST00000576822	LNCaP_CRYM	LNCaP_Empty	OK	131.618	155.904	0.244299	0.856868	0.2092	0.45478	no	29443	1473	11441	42357
XLOC_020112	ANP32A	chr15:69070873-69355175	ENSG00000140350	ENST00000267918,ENST00000409628,ENST00000465139,ENST00000480858,ENST00000483221,ENST00000483551,ENST00000486054,ENST00000495420,ENST00000495764,ENST00000560303,ENST00000561430	LNCaP_CRYM	LNCaP_Empty	OK	120.192	155.876	0.375056	2.15731	0.00165	0.0126811	yes	24456	1027	3283	28766
XLOC_020363	SEC11A	chr15:85212773-85259947	ENSG00000140612	ENST00000268220,ENST00000455959,ENST00000558134,ENST00000558196,ENST00000558217,ENST00000558924,ENST00000559376,ENST00000559729,ENST00000560266,ENST00000560409	LNCaP_CRYM	LNCaP_Empty	OK	124.888	155.49	0.316186	1.99734	0.00425	0.0271121	yes	26515	1182	3893	31590
XLOC_060710	NPDC1	chr9:139933921-139940655	ENSG00000107281	ENST00000371600,ENST00000371601,ENST00000472668,ENST00000485589,ENST00000488145,ENST00000496498	LNCaP_CRYM	LNCaP_Empty	OK	110.277	155.49	0.495695	2.01186	0.00425	0.0271121	yes	20777	781	3893	25451
XLOC_046236	TAF9	chr5:68646810-68710628	ENSG00000085231	ENST00000217893,ENST00000328663,ENST00000380818,ENST00000380822,ENST00000502819,ENST00000503245,ENST00000504109,ENST00000506736,ENST00000508954,ENST00000509462,ENST00000512152,ENST00000512561	LNCaP_CRYM	LNCaP_Empty	OK	127.573	155.47	0.28531	1.42529	0.0434	0.16145	no	27780	1295	6525	35600
XLOC_020003	GTF2A2	chr15:59887073-59981733	ENSG00000140307	ENST00000267869,ENST00000396060,ENST00000396061,ENST00000396063,ENST00000396064,ENST00000472508,ENST00000480768,ENST00000484743,ENST00000559141,ENST00000559706	LNCaP_CRYM	LNCaP_Empty	OK	118.778	155.197	0.385832	1.2968	0.06235	0.207907	no	24079	1007	7254	32340
XLOC_023568	MIR632,RHBDL3,RP11-227G15,3,ZNF207	chr17:30593194-30708905	ENSG00000141314,ENSG00000010244,ENSG00000207928,ENSG00000265794	ENST00000269051,ENST00000321233,ENST00000341711,ENST00000342555,ENST00000385193,ENST00000394670,ENST00000394673,ENST00000394679,ENST00000431505,ENST00000536287,ENST00000538145,ENST00000577324,ENST00000577908,ENST00000578006,ENST00000578389,ENST00000578918,ENST00000579416,ENST00000579634,ENST00000579810,ENST00000580759,ENST00000581531,ENST00000581915,ENST00000582165,ENST00000582705,ENST00000582967…	LNCaP_CRYM	LNCaP_Empty	OK	150.079	155.125	0.0477149	0.220331	0.7326	0.875505	no	38934	5247	22115	66296
XLOC_047684	CSNK2B,CSNK2B-LY6G5B-1181,LY6G5B	chr6:31629005-31641553	ENSG00000240053,ENSG00000204435,ENSG00000263020	ENST00000375864,ENST00000375865,ENST00000375866,ENST00000375880,ENST00000375882,ENST00000375885,ENST00000409525,ENST00000409691,ENST00000465481,ENST00000468255,ENST00000471088,ENST00000475875,ENST00000481269	LNCaP_CRYM	LNCaP_Empty	OK	134.402	154.969	0.205433	1.27128	0.0701	0.224711	no	31146	1718	7500	40364
XLOC_024588	SLC25A11	chr17:4840424-4848517	ENSG00000108528	ENST00000225665,ENST00000544061,ENST00000570543,ENST00000574710,ENST00000576951	LNCaP_CRYM	LNCaP_Empty	OK	100.078	154.959	0.630766	2.8395	5e-05	0.000607934	yes	17729	646	1	18376
XLOC_037893	ST13	chr22:41220504-41253026	ENSG00000100380	ENST00000216218,ENST00000411695,ENST00000413424,ENST00000455824,ENST00000480048,ENST00000495652	LNCaP_CRYM	LNCaP_Empty	OK	200.556	154.81	-0.37351	-1.80869	0.01065	0.0553497	no	24500	771	4663	29934
XLOC_061910	NDUFA1	chrX:119004496-119010625	ENSG00000125356	ENST00000371437	LNCaP_CRYM	LNCaP_Empty	OK	116.67	154.501	0.405182	2.60124	0.0002	0.0021272	yes	23411	970	2327	26708
XLOC_004799	SSR2	chr1:155978838-155990750	ENSG00000163479	ENST00000295702,ENST00000368311,ENST00000466905,ENST00000467041,ENST00000472467,ENST00000472898,ENST00000473699,ENST00000474377,ENST00000480176,ENST00000480567,ENST00000484320,ENST00000488179,ENST00000496742,ENST00000526212,ENST00000529008,ENST00000531790,ENST00000531917,ENST00000532074	LNCaP_CRYM	LNCaP_Empty	OK	159.62	154.447	-0.0475279	-0.323948	0.6399	0.823916	no	38944	5149	20217	64310
XLOC_002468	AC119673,1	chr1:205681946-205719404	ENSG00000268313	ENST00000598338	LNCaP_CRYM	LNCaP_Empty	OK	115.44	154.397	0.419503	1.4454	0.0399	0.152119	no	22944	938	6371	30253
XLOC_045236	CTNNA1	chr5:137946655-138270723	ENSG00000044115	ENST00000302763,ENST00000517533,ENST00000517534,ENST00000517656,ENST00000517904,ENST00000517980,ENST00000518263,ENST00000518381,ENST00000518585,ENST00000518825,ENST00000518910,ENST00000518919,ENST00000519113,ENST00000519116,ENST00000519309,ENST00000519489,ENST00000519634,ENST00000519768,ENST00000520158,ENST00000520260,ENST00000520339,ENST00000520400,ENST00000520520,ENST00000520522,ENST00000520865…	LNCaP_CRYM	LNCaP_Empty	OK	154.647	154.336	-0.00289916	-0.0109275	0.9854	0.990195	no	41383	18229	27620	87232
XLOC_016678	HIF1A,RP11-618G20,1,SNAPC1	chr14:62147758-62263146	ENSG00000023608,ENSG00000100644,ENSG00000258964	ENST00000216294,ENST00000323441,ENST00000337138,ENST00000394997,ENST00000547430,ENST00000553999,ENST00000555014,ENST00000555937,ENST00000556237,ENST00000556827,ENST00000557206,ENST00000557446,ENST00000557538	LNCaP_CRYM	LNCaP_Empty	OK	97.3518	154.306	0.664515	3.14182	5e-05	0.000607934	yes	17089	618	1	17708
XLOC_008355	PSMD13	chr11:215457-252983	ENSG00000185627	ENST00000352303,ENST00000382671,ENST00000431206,ENST00000525665,ENST00000526783,ENST00000527047,ENST00000527982,ENST00000528906,ENST00000529372,ENST00000529679,ENST00000532025,ENST00000532097,ENST00000533717,ENST00000534590	LNCaP_CRYM	LNCaP_Empty	OK	92.663	154.249	0.7352	4.02154	5e-05	0.000607934	yes	15876	568	1	16445
XLOC_026481	SEC11C	chr18:56806708-56826068	ENSG00000166562	ENST00000299714,ENST00000509791,ENST00000585864,ENST00000587834,ENST00000588875,ENST00000591406,ENST00000592774,ENST00000593132	LNCaP_CRYM	LNCaP_Empty	OK	156.526	154.099	-0.0225458	-0.128564	0.8554	0.9301	no	40312	7819	24891	73022
XLOC_020650	CRAMP1L,HN1L,LA16c-431H6,6	chr16:1662325-1752281	ENSG00000206053,ENSG00000007545,ENSG00000261732	ENST00000248098,ENST00000262317,ENST00000293925,ENST00000382710,ENST00000382711,ENST00000397412,ENST00000415022,ENST00000436138,ENST00000454337,ENST00000466562,ENST00000467286,ENST00000468839,ENST00000492778,ENST00000498594,ENST00000561516,ENST00000562569,ENST00000562684,ENST00000565851,ENST00000566691,ENST00000566742,ENST00000566925,ENST00000567717,ENST00000568376,ENST00000569256,ENST00000569765	LNCaP_CRYM	LNCaP_Empty	OK	118.555	154.047	0.377813	1.83296	0.00285	0.019854	yes	24337	1034	3629	29000
XLOC_024318	METTL23,MFSD11,RP11-318A15,7	chr17:74722911-74777531	ENSG00000092931,ENSG00000181038,ENSG00000267168	ENST00000336509,ENST00000341249,ENST00000355954,ENST00000585584,ENST00000585692,ENST00000585865,ENST00000585958,ENST00000586200,ENST00000586622,ENST00000586689,ENST00000586738,ENST00000586752,ENST00000587459,ENST00000587661,ENST00000588031,ENST00000588302,ENST00000588460,ENST00000588563,ENST00000588647,ENST00000588670,ENST00000588768,ENST00000588783,ENST00000588822,ENST00000588964,ENST00000589581…	LNCaP_CRYM	LNCaP_Empty	OK	117.354	153.957	0.391662	1.1819	0.1032	0.293859	no	23874	999	8551	33424
XLOC_029774	NAPA	chr19:47987538-48018497	ENSG00000105402	ENST00000263354,ENST00000593761,ENST00000593785,ENST00000593905,ENST00000594001,ENST00000594155,ENST00000594217,ENST00000594288,ENST00000594740,ENST00000595227,ENST00000595826,ENST00000596892,ENST00000597118,ENST00000597160,ENST00000597271,ENST00000597274,ENST00000597778,ENST00000598615,ENST00000601208,ENST00000601927,ENST00000602082,ENST00000602174	LNCaP_CRYM	LNCaP_Empty	OK	110.789	153.886	0.474051	2.19728	0.0013	0.0104276	yes	21352	827	3153	25332
XLOC_042998	DHX15	chr4:24519063-24586173	ENSG00000109606	ENST00000336812,ENST00000503562,ENST00000508032,ENST00000508368,ENST00000510645,ENST00000511553,ENST00000512903,ENST00000513036,ENST00000513092	LNCaP_CRYM	LNCaP_Empty	OK	128.172	153.846	0.263411	0.976784	0.16025	0.386123	no	28651	1392	10197	40240
XLOC_028874	STAP2	chr19:4324039-4360083	ENSG00000178078	ENST00000594605,ENST00000596242,ENST00000597593,ENST00000598443,ENST00000599736,ENST00000600324,ENST00000601179,ENST00000601482,ENST00000601956,ENST00000602007	LNCaP_CRYM	LNCaP_Empty	OK	105.844	153.739	0.538536	2.52415	0.00045	0.00428605	yes	19738	737	2655	23130
XLOC_029270	AC006539,1	chr19:20107866-20150315	ENSG00000264441	ENST00000578235	LNCaP_CRYM	LNCaP_Empty	OK	56.9727	153.673	1.43152	0.510756	0.59375	0.79566	no	8850	365	19303	28518
XLOC_020216	MIR631	chr15:75639295-75748183	ENSG00000207636	ENST00000384904	LNCaP_CRYM	LNCaP_Empty	OK	182.517	153.641	-0.248467	-0.0236165	0.87355	0.938015	no	29269	1251	25287	55807
XLOC_030660	MDH1	chr2:63348517-64054977	ENSG00000014641	ENST00000233114,ENST00000394423,ENST00000409476,ENST00000409908,ENST00000421012,ENST00000432309,ENST00000436321,ENST00000442225,ENST00000454035,ENST00000462944,ENST00000472098,ENST00000484538,ENST00000485155,ENST00000485781,ENST00000495083,ENST00000539945,ENST00000544381	LNCaP_CRYM	LNCaP_Empty	OK	113.041	153.635	0.442667	2.83211	5e-05	0.000607934	yes	22257	899	1	23157
XLOC_004962	TMCO1	chr1:165696031-165881617	ENSG00000143183	ENST00000367881,ENST00000464650,ENST00000465705,ENST00000476143,ENST00000481278,ENST00000580248	LNCaP_CRYM	LNCaP_Empty	OK	132.627	153.57	0.211516	1.05343	0.133	0.344447	no	30878	1684	9419	41981
XLOC_009376	CTTN	chr11:70116805-70282690	ENSG00000085733	ENST00000301843,ENST00000346329,ENST00000376561,ENST00000393747,ENST00000415461,ENST00000482755,ENST00000483662,ENST00000498223,ENST00000525276,ENST00000525852,ENST00000527622,ENST00000527962,ENST00000529736,ENST00000532334,ENST00000533931,ENST00000538675	LNCaP_CRYM	LNCaP_Empty	OK	109.582	153.566	0.486844	2.10813	0.0021	0.0153787	yes	21033	806	3430	25269
XLOC_043856	LRBA	chr4:151185593-151936879	ENSG00000198589	ENST00000357115,ENST00000502839,ENST00000503716,ENST00000507224,ENST00000508396,ENST00000508606,ENST00000509835,ENST00000510157,ENST00000510413,ENST00000510841,ENST00000513021,ENST00000514435,ENST00000515096,ENST00000535741	LNCaP_CRYM	LNCaP_Empty	OK	124.44	153.512	0.302901	0.486215	0.2577	0.507331	no	27045	1239	12744	41028
XLOC_059262	PPP2R4	chr9:131857088-131911272	ENSG00000119383	ENST00000337738,ENST00000347048,ENST00000348141,ENST00000355007,ENST00000357197,ENST00000358994,ENST00000393370,ENST00000411917,ENST00000414331,ENST00000414510,ENST00000417504,ENST00000417728,ENST00000419582,ENST00000423100,ENST00000432124,ENST00000432651,ENST00000434095,ENST00000435132,ENST00000435305,ENST00000436883,ENST00000440346,ENST00000445241,ENST00000452489,ENST00000453358,ENST00000455240…	LNCaP_CRYM	LNCaP_Empty	OK	134.629	153.194	0.186364	0.919694	0.18015	0.416064	no	32027	1888	10764	44679
XLOC_044688	MCCC2	chr5:70883114-70954587	ENSG00000131844	ENST00000323375,ENST00000340941,ENST00000505435,ENST00000505787,ENST00000507169,ENST00000509358,ENST00000509539,ENST00000510895,ENST00000512218	LNCaP_CRYM	LNCaP_Empty	OK	153.112	153.123	9.63e-05	0.000610861	0.9994	0.99954	no	41522	37074	27782	106378
XLOC_034234	TUBA4A	chr2:220094478-220142892	ENSG00000127824	ENST00000248437,ENST00000392088,ENST00000398989,ENST00000425551,ENST00000427737,ENST00000447205,ENST00000456818,ENST00000462806,ENST00000475683,ENST00000498660	LNCaP_CRYM	LNCaP_Empty	OK	79.1819	152.965	0.949957	3.47965	5e-05	0.000607934	yes	12851	473	1	13325
XLOC_021327	MT2A	chr16:56642110-56643409	ENSG00000125148	ENST00000245185,ENST00000561491,ENST00000562017,ENST00000563985,ENST00000567300	LNCaP_CRYM	LNCaP_Empty	OK	180.385	152.95	-0.238016	-1.54552	0.02605	0.109753	no	29721	1313	5714	36748
XLOC_057236	GSR	chr8:30535576-30585443	ENSG00000104687	ENST00000221130,ENST00000520888,ENST00000521479,ENST00000523295,ENST00000537535,ENST00000541648,ENST00000546342	LNCaP_CRYM	LNCaP_Empty	OK	97.9573	152.911	0.642466	4.02022	5e-05	0.000607934	yes	17509	644	1	18154
XLOC_024512	PRPF8	chr17:1553922-1588176	ENSG00000174231	ENST00000304992,ENST00000571346,ENST00000571958,ENST00000572445,ENST00000572621,ENST00000572723,ENST00000573681,ENST00000573716,ENST00000573725,ENST00000574217,ENST00000574728,ENST00000575116,ENST00000576407,ENST00000576585,ENST00000576958,ENST00000577001	LNCaP_CRYM	LNCaP_Empty	OK	140.381	152.451	0.118992	0.288315	0.66305	0.83682	no	35266	2733	20691	58690
XLOC_030859	MAT2A	chr2:85766287-85788670	ENSG00000168906	ENST00000306434,ENST00000409017,ENST00000465151,ENST00000469221,ENST00000481412,ENST00000490878	LNCaP_CRYM	LNCaP_Empty	OK	156.483	152.305	-0.0390475	-0.19087	0.77855	0.896185	no	39448	5939	23148	68535
XLOC_040157	QARS	chr3:49133364-49142553	ENSG00000172053	ENST00000306125,ENST00000414533,ENST00000417025,ENST00000418549,ENST00000420147,ENST00000430182,ENST00000452739,ENST00000453392,ENST00000459870,ENST00000464962,ENST00000466179,ENST00000470113,ENST00000470225,ENST00000470619,ENST00000475599,ENST00000478561,ENST00000479495,ENST00000482248,ENST00000482261,ENST00000482438,ENST00000482468,ENST00000487495,ENST00000494767,ENST00000494838,ENST00000494984…	LNCaP_CRYM	LNCaP_Empty	OK	123.667	152.076	0.298328	1.26744	0.0571	0.196039	no	27230	1269	7064	35563
XLOC_018200	AKT1	chr14:105235685-105262088	ENSG00000142208	ENST00000349310,ENST00000402615,ENST00000407796,ENST00000544168,ENST00000553506,ENST00000553797,ENST00000554192,ENST00000554581,ENST00000554585,ENST00000554826,ENST00000554848,ENST00000555380,ENST00000555458,ENST00000555926,ENST00000556836,ENST00000557494,ENST00000557552	LNCaP_CRYM	LNCaP_Empty	OK	102.331	152.055	0.571345	2.77267	0.00025	0.00257656	yes	18948	710	2412	22070
XLOC_045723	MIR4635	chr5:1050415-1130797	ENSG00000263834	ENST00000583759	LNCaP_CRYM	LNCaP_Empty	OK	86.1148	151.82	0.818025	0.0760981	0.71275	0.865054	no	14642	526	21701	36869
XLOC_034901	YWHAB	chr20:43514316-43537173	ENSG00000166913	ENST00000353703,ENST00000372839,ENST00000428262,ENST00000445830,ENST00000477896,ENST00000479421,ENST00000479758	LNCaP_CRYM	LNCaP_Empty	OK	113.6	151.817	0.418375	2.10367	0.0019	0.0141547	yes	22978	958	3373	27309
XLOC_013736	SLC38A2	chr12:46751968-46767561	ENSG00000134294	ENST00000256689,ENST00000546520,ENST00000547252,ENST00000548111,ENST00000548236,ENST00000548785,ENST00000548870,ENST00000549258,ENST00000551374,ENST00000551405,ENST00000552414,ENST00000552703,ENST00000553252	LNCaP_CRYM	LNCaP_Empty	OK	161.516	151.771	-0.0897801	-0.423598	0.53975	0.760586	no	36726	3231	18242	58199
XLOC_020265	CTSH	chr15:79213399-79241916	ENSG00000103811	ENST00000220166,ENST00000525807,ENST00000527138,ENST00000527715,ENST00000528191,ENST00000528436,ENST00000528741,ENST00000529263,ENST00000529612,ENST00000529861,ENST00000530010,ENST00000530929,ENST00000533777,ENST00000534038,ENST00000534237,ENST00000534268,ENST00000534533	LNCaP_CRYM	LNCaP_Empty	OK	189.469	151.446	-0.323163	-1.84535	0.00845	0.046505	yes	26285	964	4431	31680
XLOC_021628	HSBP1	chr16:83841447-83853342	ENSG00000230989	ENST00000433866,ENST00000567125,ENST00000567382,ENST00000569301,ENST00000570259	LNCaP_CRYM	LNCaP_Empty	OK	110.738	151.352	0.450762	2.44362	0.0004	0.00387163	yes	22036	898	2595	25529
XLOC_037919	NHP2L1	chr22:42069903-42094140	ENSG00000100138	ENST00000215956,ENST00000355257,ENST00000401959,ENST00000402458,ENST00000463675,ENST00000469028,ENST00000469522,ENST00000488571	LNCaP_CRYM	LNCaP_Empty	OK	110.313	150.969	0.452655	1.85573	0.007	0.0407412	yes	21975	895	4251	27121
XLOC_032234	MLPH	chr2:238394070-238463961	ENSG00000115648	ENST00000264605,ENST00000338530,ENST00000409373,ENST00000410032,ENST00000415753,ENST00000422695,ENST00000429898,ENST00000432475,ENST00000434770,ENST00000436965,ENST00000437893,ENST00000445024,ENST00000464123,ENST00000468178,ENST00000469619,ENST00000477222,ENST00000477457,ENST00000477501,ENST00000478712,ENST00000482528,ENST00000485956,ENST00000489967,ENST00000494110,ENST00000495439	LNCaP_CRYM	LNCaP_Empty	OK	158.851	150.92	-0.0738949	-0.408932	0.55715	0.772164	no	37571	3813	18592	59976
XLOC_024140	PSMC5	chr17:61896792-61909379	ENSG00000087191	ENST00000310144,ENST00000375812,ENST00000579031,ENST00000579147,ENST00000579708,ENST00000580063,ENST00000580265,ENST00000580864,ENST00000581764,ENST00000581842,ENST00000581882,ENST00000582130,ENST00000582420,ENST00000583283,ENST00000584320,ENST00000584536,ENST00000584657,ENST00000584880,ENST00000585123,ENST00000585242	LNCaP_CRYM	LNCaP_Empty	OK	135.736	150.863	0.15244	0.766097	0.271	0.521903	no	33623	2265	13042	48930
XLOC_014029	DCTN2	chr12:57914474-57941114	ENSG00000175203	ENST00000434715,ENST00000537439,ENST00000543672,ENST00000546559,ENST00000546670,ENST00000546758,ENST00000546965,ENST00000547345,ENST00000547480,ENST00000548249,ENST00000548736,ENST00000548949,ENST00000549394,ENST00000549712,ENST00000550086,ENST00000550201,ENST00000550576,ENST00000550750,ENST00000550954,ENST00000550988,ENST00000551142,ENST00000551400,ENST00000551611,ENST00000551872,ENST00000552390	LNCaP_CRYM	LNCaP_Empty	OK	132.13	150.684	0.189573	0.459743	0.40925	0.65627	no	31888	1890	15718	49496
XLOC_047802	SRSF3	chr6:36562144-36573377	ENSG00000112081	ENST00000339436,ENST00000373715,ENST00000477442	LNCaP_CRYM	LNCaP_Empty	OK	130.191	150.577	0.209872	1.25822	0.07405	0.233484	no	30962	1734	7649	40345
XLOC_008336	ECHS1	chr10:135175983-135187193	ENSG00000127884	ENST00000368547	LNCaP_CRYM	LNCaP_Empty	OK	129.824	150.56	0.213786	1.50566	0.0318	0.128068	no	30779	1707	5987	38473
XLOC_020444	IDH2	chr15:90626276-90645736	ENSG00000182054	ENST00000330062,ENST00000540499,ENST00000559482,ENST00000560061	LNCaP_CRYM	LNCaP_Empty	OK	100.231	150.514	0.586573	4.02092	5e-05	0.000607934	yes	18628	705	1	19334
XLOC_013872	AC078864,1	chr12:52463029-52506905	ENSG00000265009	ENST00000582209	LNCaP_CRYM	LNCaP_Empty	OK	0.131917	150.404	10.155	1.44678	0.0071	0.0412096	yes	4891	252	4265	9408
XLOC_022800	KARS	chr16:75661621-75795770	ENSG00000065427	ENST00000302445,ENST00000319410,ENST00000562875,ENST00000564578,ENST00000565738,ENST00000566249,ENST00000566560,ENST00000566772,ENST00000568378,ENST00000568682,ENST00000569298,ENST00000570215	LNCaP_CRYM	LNCaP_Empty	OK	126.868	150.351	0.245005	1.04538	0.1358	0.349086	no	29406	1516	9500	40422
XLOC_017833	COX16,SYNJ2BP,SYNJ2BP-COX16	chr14:70791797-70883778	ENSG00000213463,ENSG00000133983,ENSG00000258644	ENST00000256366,ENST00000389912,ENST00000554216,ENST00000554366,ENST00000555276,ENST00000555601,ENST00000557612	LNCaP_CRYM	LNCaP_Empty	OK	128.936	150.284	0.221039	0.93076	0.18645	0.42477	no	30468	1659	10912	43039
XLOC_013786	AC073610,5,ARF3,FKBP11,RP11-302B13,1,RP11-302B13,5	chr12:49297200-49351334	ENSG00000134285,ENSG00000134287,ENSG00000272822,ENSG00000239617,ENSG00000255863	ENST00000256680,ENST00000256682,ENST00000398092,ENST00000444214,ENST00000447318,ENST00000453172,ENST00000472621,ENST00000485410,ENST00000489971,ENST00000536283,ENST00000537495,ENST00000539611,ENST00000541236,ENST00000541959,ENST00000541967,ENST00000545855,ENST00000546671,ENST00000546847,ENST00000547789,ENST00000549084,ENST00000550765,ENST00000551094,ENST00000551694,ENST00000551807,ENST00000552878…	LNCaP_CRYM	LNCaP_Empty	OK	129.349	150.147	0.215102	0.842755	0.22325	0.470553	no	30724	1700	11780	44204
XLOC_001592	RBM8A	chr1:145475981-145516076	ENSG00000131795	ENST00000330165,ENST00000369307,ENST00000484825,ENST00000498663	LNCaP_CRYM	LNCaP_Empty	OK	121.179	150.068	0.308468	1.55075	0.0294	0.120543	no	26835	1250	5861	33946
XLOC_039284	EIF2A	chr3:150259780-150348222	ENSG00000144895	ENST00000273435,ENST00000383043,ENST00000406576,ENST00000460851,ENST00000462221,ENST00000463863,ENST00000465535,ENST00000469331,ENST00000472926,ENST00000473499,ENST00000474505,ENST00000477551,ENST00000482093,ENST00000482471,ENST00000487799,ENST00000490505,ENST00000494558	LNCaP_CRYM	LNCaP_Empty	OK	139.276	149.845	0.105518	0.239808	0.7266	0.872447	no	35938	3032	21987	60957
XLOC_030722	PCBP1	chr2:70187225-70316332	ENSG00000169564	ENST00000303577	LNCaP_CRYM	LNCaP_Empty	OK	132.246	149.839	0.180182	1.2125	0.08445	0.255735	no	32274	1977	7988	42239
XLOC_003572	AK2	chr1:33452552-33546597	ENSG00000004455	ENST00000354858,ENST00000373449,ENST00000466029,ENST00000467905,ENST00000469238,ENST00000480134,ENST00000482191,ENST00000487289,ENST00000491241,ENST00000548033,ENST00000548559,ENST00000550338,ENST00000551979	LNCaP_CRYM	LNCaP_Empty	OK	108.714	149.721	0.461741	2.10119	0.00065	0.00582577	yes	21714	885	2806	25405
XLOC_011500	TIMM8B	chr11:111895537-112095422	ENSG00000150779	ENST00000504148,ENST00000507614,ENST00000509359,ENST00000541231	LNCaP_CRYM	LNCaP_Empty	OK	122.141	149.612	0.292681	0.993081	0.15675	0.381539	no	27477	1311	10086	38874
XLOC_009138	DAK	chr11:61066921-61136981	ENSG00000149476	ENST00000394900,ENST00000524440,ENST00000524953,ENST00000524968,ENST00000525170,ENST00000525366,ENST00000528061,ENST00000529092,ENST00000529121,ENST00000529479,ENST00000529620,ENST00000530057,ENST00000530329,ENST00000530456,ENST00000531820,ENST00000532173,ENST00000533393,ENST00000533853,ENST00000534084,ENST00000534134,ENST00000534370	LNCaP_CRYM	LNCaP_Empty	OK	142.202	149.479	0.0720057	0.212685	0.7597	0.888293	no	37662	4045	22724	64431
XLOC_008632	C11orf58	chr11:15987994-16778428	ENSG00000110696	ENST00000228136,ENST00000524439,ENST00000524461,ENST00000524508,ENST00000525106,ENST00000525256,ENST00000525684,ENST00000527893,ENST00000528634,ENST00000531658	LNCaP_CRYM	LNCaP_Empty	OK	129.89	148.96	0.197631	1.15803	0.1002	0.28815	no	31517	1849	8478	41844
XLOC_000095	RER1	chr1:2323266-2345236	ENSG00000157916	ENST00000306256,ENST00000378512,ENST00000378513,ENST00000378518,ENST00000443438,ENST00000462129,ENST00000488353,ENST00000493207,ENST00000605895	LNCaP_CRYM	LNCaP_Empty	OK	116.779	148.696	0.348591	1.4377	0.0408	0.154353	no	25376	1138	6413	32927
XLOC_059197	GAPVD1	chr9:128024072-128129486	ENSG00000165219	ENST00000265956,ENST00000297933,ENST00000312123,ENST00000394083,ENST00000394084,ENST00000394104,ENST00000394105,ENST00000431329,ENST00000436712,ENST00000461379,ENST00000467707,ENST00000467750,ENST00000469498,ENST00000469528,ENST00000470056,ENST00000474637,ENST00000479511,ENST00000495588,ENST00000495955,ENST00000497580	LNCaP_CRYM	LNCaP_Empty	OK	115.745	148.639	0.360867	0.338903	0.6364	0.821839	no	24961	1110	20140	46211
XLOC_014309	NDUFA12	chr12:95290830-95397546	ENSG00000184752	ENST00000327772,ENST00000538372,ENST00000546788,ENST00000547157,ENST00000547447,ENST00000547986,ENST00000550187,ENST00000551991,ENST00000552205	LNCaP_CRYM	LNCaP_Empty	OK	118.723	148.632	0.324148	1.67805	0.01505	0.072918	no	26254	1207	5030	32491
XLOC_004644	ENSA	chr1:150573326-150602088	ENSG00000143420	ENST00000271690,ENST00000339643,ENST00000354702,ENST00000356527,ENST00000361532,ENST00000361631,ENST00000362052,ENST00000369009,ENST00000369014,ENST00000369016,ENST00000503241,ENST00000503345,ENST00000505321,ENST00000509582,ENST00000513281	LNCaP_CRYM	LNCaP_Empty	OK	176	148.539	-0.244726	-1.38115	0.04495	0.164847	no	29419	1312	6594	37325
XLOC_006425	CCAR1,SNORD98	chr10:70480768-70552134	ENSG00000060339,ENSG00000221182	ENST00000265872,ENST00000398676,ENST00000408255,ENST00000479143,ENST00000480627,ENST00000483264,ENST00000494903,ENST00000535016,ENST00000536012,ENST00000536391,ENST00000538031,ENST00000539250,ENST00000539539,ENST00000540210,ENST00000541012,ENST00000543225,ENST00000543229,ENST00000543706,ENST00000543719	LNCaP_CRYM	LNCaP_Empty	OK	172.244	148.523	-0.21377	-0.851982	0.22455	0.471901	no	30780	1504	11814	44098
XLOC_029037	AP1M2	chr19:10683346-10697991	ENSG00000129354	ENST00000250244,ENST00000587069,ENST00000589348,ENST00000589571,ENST00000589684,ENST00000589809,ENST00000590923,ENST00000591240,ENST00000591676,ENST00000592285	LNCaP_CRYM	LNCaP_Empty	OK	142.537	147.97	0.0539697	0.268719	0.70485	0.860703	no	38595	4957	21545	65097
XLOC_003567	YARS	chr1:33240792-33324476	ENSG00000134684	ENST00000373477,ENST00000466052,ENST00000469100,ENST00000470377,ENST00000472692,ENST00000478828,ENST00000481895,ENST00000487404,ENST00000490826	LNCaP_CRYM	LNCaP_Empty	OK	93.3907	147.857	0.662855	3.82929	5e-05	0.000607934	yes	17116	652	1	17769
XLOC_032947	SNRPG	chr2:70508493-70520903	ENSG00000143977	ENST00000272348,ENST00000413456,ENST00000429728,ENST00000438261,ENST00000454893,ENST00000480370,ENST00000482975,ENST00000488400	LNCaP_CRYM	LNCaP_Empty	OK	84.3247	147.616	0.807825	4.50842	5e-05	0.000607934	yes	14784	549	1	15334
XLOC_030379	RAB10	chr2:26256975-26360343	ENSG00000084733	ENST00000264710,ENST00000462003,ENST00000473035,ENST00000495146	LNCaP_CRYM	LNCaP_Empty	OK	158.946	147.589	-0.106948	-0.486614	0.4839	0.720847	no	35865	2869	17118	55852
XLOC_008548	EIF3F	chr11:7991797-8023409	ENSG00000175390	ENST00000528653,ENST00000528763,ENST00000530219,ENST00000531329,ENST00000531572,ENST00000532882,ENST00000533626,ENST00000537635	LNCaP_CRYM	LNCaP_Empty	OK	137.818	147.493	0.0978842	0.661423	0.3469	0.60148	no	36305	3251	14556	54112
XLOC_021761	AC092143,1,MC1R,RP11-566K11,7,TCF25,TUBB3	chr16:89939999-90005169	ENSG00000141002,ENSG00000258947,ENSG00000258839,ENSG00000256390,ENSG00000198211,ENSG00000267048	ENST00000263346,ENST00000263347,ENST00000304984,ENST00000315491,ENST00000539976,ENST00000540694,ENST00000553656,ENST00000553967,ENST00000554116,ENST00000554336,ENST00000554444,ENST00000554927,ENST00000555147,ENST00000555427,ENST00000555576,ENST00000555609,ENST00000555810,ENST00000556536,ENST00000556565,ENST00000556922,ENST00000557262,ENST00000557490,ENST00000561585,ENST00000561958,ENST00000562184…	LNCaP_CRYM	LNCaP_Empty	OK	152.868	147.291	-0.0536131	-0.180567	0.7862	0.89957	no	38608	4845	23316	66769
XLOC_000591	HDAC1	chr1:32757686-32799236	ENSG00000116478	ENST00000373541,ENST00000373548,ENST00000428704,ENST00000463172,ENST00000471488,ENST00000472928,ENST00000476391,ENST00000481281,ENST00000482310,ENST00000484305,ENST00000490081	LNCaP_CRYM	LNCaP_Empty	OK	134.431	147.183	0.130747	0.60893	0.3816	0.630146	no	34687	2617	15201	52505
XLOC_017711	DHRS7	chr14:60558628-60636574	ENSG00000100612	ENST00000216500,ENST00000536410,ENST00000553328,ENST00000553986,ENST00000554101,ENST00000555171,ENST00000556502,ENST00000557137,ENST00000557185,ENST00000557326,ENST00000557751	LNCaP_CRYM	LNCaP_Empty	OK	310.006	147.069	-1.0758	-5.09801	5e-05	0.000607934	yes	11407	237	1	11645
XLOC_047182	MGAT4B	chr5:179224596-179334859	ENSG00000161013	ENST00000292591,ENST00000337755,ENST00000518168,ENST00000518702,ENST00000518778,ENST00000518867,ENST00000518980,ENST00000519616,ENST00000519836,ENST00000519965,ENST00000520019,ENST00000520134,ENST00000520822,ENST00000520875,ENST00000520918,ENST00000520969,ENST00000521305,ENST00000521855,ENST00000522293,ENST00000522451,ENST00000523108,ENST00000523329,ENST00000523382	LNCaP_CRYM	LNCaP_Empty	OK	131.717	147.027	0.158643	0.305127	0.67355	0.842825	no	33320	2240	20900	56460
XLOC_049881	SEC63	chr6:108188959-108281190	ENSG00000025796	ENST00000369002,ENST00000429168,ENST00000446496,ENST00000459782,ENST00000460009,ENST00000465210,ENST00000466419,ENST00000473746,ENST00000484803,ENST00000489455	LNCaP_CRYM	LNCaP_Empty	OK	132.224	146.893	0.151775	0.526881	0.45565	0.698401	no	33664	2315	16616	52595
XLOC_021569	GABARAPL2	chr16:75562429-75657198	ENSG00000034713	ENST00000037243,ENST00000563744,ENST00000565057,ENST00000565985,ENST00000568455	LNCaP_CRYM	LNCaP_Empty	OK	134.834	146.806	0.122724	0.603524	0.38345	0.631884	no	35087	2751	15239	53077
XLOC_030400	ATRAID	chr2:27422454-27440046	ENSG00000138085	ENST00000380171,ENST00000405489,ENST00000419744,ENST00000472515,ENST00000484646,ENST00000491220	LNCaP_CRYM	LNCaP_Empty	OK	118.399	146.778	0.309983	1.53409	0.01815	0.0844899	no	26776	1271	5260	33307
XLOC_021842	MRPS34	chr16:1821890-1823156	ENSG00000074071	ENST00000177742,ENST00000397375,ENST00000569585	LNCaP_CRYM	LNCaP_Empty	OK	120.289	146.424	0.283651	1.9592	0.00625	0.0371873	yes	27850	1375	4162	33387
XLOC_029080	SNORD41	chr19:12810007-12834825	ENSG00000209702	ENST00000386967	LNCaP_CRYM	LNCaP_Empty	OK	0	146.366	Inf	NA	0.2409	0.488157	no	1	256	12236	12493
XLOC_060490	PSMB7	chr9:127019884-127177723	ENSG00000136930	ENST00000259457,ENST00000441097,ENST00000466951,ENST00000474081,ENST00000478817,ENST00000498485,ENST00000536392	LNCaP_CRYM	LNCaP_Empty	OK	123.176	146.275	0.247966	1.22657	0.0779	0.24179	no	29292	1546	7773	38611
XLOC_012609	CPSF6	chr12:69633316-69668138	ENSG00000111605	ENST00000266679,ENST00000435070,ENST00000456847,ENST00000547486,ENST00000550075,ENST00000550987,ENST00000551516	LNCaP_CRYM	LNCaP_Empty	OK	145.187	146.186	0.00989813	0.0162962	0.98235	0.988478	no	41009	11555	27570	80134
XLOC_009279	RAB1B	chr11:66036003-66056641	ENSG00000174903	ENST00000311481,ENST00000527397	LNCaP_CRYM	LNCaP_Empty	OK	134.072	146.137	0.124312	0.664482	0.3491	0.603365	no	34996	2738	14600	52334
XLOC_053033	GBAS,MRPS17,ZNF713	chr7:55954969-56067874	ENSG00000239789,ENSG00000146729,ENSG00000178665,ENSG00000249773	ENST00000285298,ENST00000322090,ENST00000411863,ENST00000415967,ENST00000426595,ENST00000429591,ENST00000437587,ENST00000443449,ENST00000446692,ENST00000446778,ENST00000456204,ENST00000464772,ENST00000466630,ENST00000470036,ENST00000472404,ENST00000482436,ENST00000484120,ENST00000487370,ENST00000497279	LNCaP_CRYM	LNCaP_Empty	OK	103.338	145.89	0.497512	1.62103	0.02005	0.0913397	no	20729	847	5371	26947
XLOC_038862	PCNP	chr3:101292938-101313281	ENSG00000081154	ENST00000265260,ENST00000296024,ENST00000460231,ENST00000465366,ENST00000469941,ENST00000470490,ENST00000486406,ENST00000498274	LNCaP_CRYM	LNCaP_Empty	OK	131.915	145.733	0.143726	0.845811	0.22725	0.474634	no	34032	2425	11882	48339
XLOC_040050	CCDC13,HHATL,HIGD1A	chr3:42734154-42846023	ENSG00000244607,ENSG00000010282,ENSG00000181061	ENST00000310232,ENST00000310417,ENST00000321331,ENST00000416756,ENST00000417472,ENST00000418900,ENST00000426666,ENST00000430190,ENST00000431549,ENST00000435327,ENST00000441594,ENST00000442469,ENST00000452906,ENST00000455195,ENST00000457462,ENST00000466007,ENST00000466031,ENST00000470543,ENST00000472921,ENST00000479576,ENST00000479631,ENST00000480939,ENST00000490003,ENST00000492806,ENST00000496027…	LNCaP_CRYM	LNCaP_Empty	OK	95.9783	145.608	0.601306	4.06017	5e-05	0.000607934	yes	18316	712	1	19029
XLOC_039546	AP2M1	chr3:183851806-184402546	ENSG00000161203	ENST00000292807,ENST00000382456,ENST00000411763,ENST00000427072,ENST00000431779,ENST00000432591,ENST00000439647,ENST00000442686,ENST00000448139,ENST00000455925,ENST00000460862,ENST00000461733,ENST00000463935,ENST00000466598,ENST00000468048,ENST00000472560,ENST00000476434,ENST00000480260,ENST00000484469,ENST00000487958,ENST00000490151	LNCaP_CRYM	LNCaP_Empty	OK	136.564	145.152	0.0879947	0.160857	0.7784	0.89612	no	36810	3602	23147	63559
XLOC_056081	VDAC3	chr8:42249141-42263434	ENSG00000078668	ENST00000022615,ENST00000392935,ENST00000518495,ENST00000518563,ENST00000519072,ENST00000520115,ENST00000521158,ENST00000521348,ENST00000522010,ENST00000522069,ENST00000522178,ENST00000522572,ENST00000524291	LNCaP_CRYM	LNCaP_Empty	OK	108.933	144.996	0.412565	1.48546	0.03345	0.133047	no	23156	1020	6075	30251
XLOC_028368	PTOV1	chr19:50321538-50364001	ENSG00000104960	ENST00000221557,ENST00000391842,ENST00000594151,ENST00000594165,ENST00000594640,ENST00000595934,ENST00000596095,ENST00000596424,ENST00000597730,ENST00000597793,ENST00000598325,ENST00000598632,ENST00000599732,ENST00000600105,ENST00000600603,ENST00000600793,ENST00000601093,ENST00000601501,ENST00000601612,ENST00000601638,ENST00000601675,ENST00000602040	LNCaP_CRYM	LNCaP_Empty	OK	152.69	144.931	-0.0752383	-0.258138	0.71875	0.868301	no	37501	3863	21823	63187
XLOC_056398	CPNE3	chr8:87345502-87777251	ENSG00000085719	ENST00000198765,ENST00000517354,ENST00000517391,ENST00000517490,ENST00000517771,ENST00000517862,ENST00000520814,ENST00000521271,ENST00000522240,ENST00000523001,ENST00000523072,ENST00000523469,ENST00000523489,ENST00000523588	LNCaP_CRYM	LNCaP_Empty	OK	177.895	144.929	-0.295677	-0.83165	0.0184	0.0854027	no	27351	1107	5284	33742
XLOC_024901	USP22	chr17:20717932-20947073	ENSG00000124422	ENST00000261497,ENST00000455117,ENST00000463692,ENST00000476111,ENST00000478443,ENST00000537526,ENST00000577610,ENST00000578446,ENST00000579645,ENST00000582335,ENST00000584538	LNCaP_CRYM	LNCaP_Empty	OK	169.409	144.918	-0.225278	-0.776949	0.21765	0.464586	no	30280	1465	11627	43372
XLOC_011800	FKBP4	chr12:2904118-3050306	ENSG00000004478	ENST00000001008,ENST00000538622,ENST00000539181,ENST00000540260,ENST00000543037,ENST00000543769,ENST00000544366	LNCaP_CRYM	LNCaP_Empty	OK	121.251	144.904	0.257103	1.16852	0.0611	0.2062	no	28926	1509	7200	37635
XLOC_024082	VMP1	chr17:57697218-57919616	ENSG00000062716	ENST00000262291,ENST00000536180,ENST00000537567,ENST00000539763,ENST00000545362,ENST00000585847,ENST00000586245,ENST00000587259,ENST00000587470,ENST00000587945,ENST00000588131,ENST00000588617,ENST00000588915,ENST00000589823,ENST00000591315,ENST00000591782,ENST00000591877,ENST00000592106,ENST00000592619,ENST00000592790,ENST00000593168	LNCaP_CRYM	LNCaP_Empty	OK	90.5425	144.899	0.678377	1.20091	0.05665	0.194877	no	16846	656	7039	24541
XLOC_041394	RP11-20I20,4	chr4:1160719-1202750	ENSG00000273179	ENST00000609548	LNCaP_CRYM	LNCaP_Empty	OK	201.157	144.441	-0.477842	-0.563186	0.429	0.67479	no	21244	620	16102	37966
XLOC_054518	H2AFV	chr7:44866389-44887731	ENSG00000105968	ENST00000222690,ENST00000308153,ENST00000349299,ENST00000350771,ENST00000381124,ENST00000437072,ENST00000446531,ENST00000521529	LNCaP_CRYM	LNCaP_Empty	OK	111.418	144.37	0.373787	1.96143	0.00505	0.0312394	yes	24488	1108	4025	29621
XLOC_040228	NT5DC2	chr3:52529353-52742182	ENSG00000168268	ENST00000307076,ENST00000307092,ENST00000422318,ENST00000462261,ENST00000463947,ENST00000466112,ENST00000469616,ENST00000471522,ENST00000478091,ENST00000479024,ENST00000486792,ENST00000487779,ENST00000489316,ENST00000490681,ENST00000492555	LNCaP_CRYM	LNCaP_Empty	OK	110.216	144.364	0.389375	0.979584	0.14695	0.367174	no	23961	1071	9788	34820
XLOC_044730	NSA2	chr5:73923230-74072737	ENSG00000164346	ENST00000296802,ENST00000513356,ENST00000514918,ENST00000515524	LNCaP_CRYM	LNCaP_Empty	OK	121.176	144.201	0.25098	0.610924	0.37845	0.627411	no	29161	1549	15140	45850
XLOC_023919	NFE2L1	chr17:46125690-46138890	ENSG00000082641	ENST00000357480,ENST00000361665,ENST00000362042,ENST00000536222,ENST00000577411,ENST00000577431,ENST00000579481,ENST00000579537,ENST00000579889,ENST00000580037,ENST00000580050,ENST00000581319,ENST00000581441,ENST00000582155,ENST00000582574,ENST00000583060,ENST00000583210,ENST00000583378,ENST00000584137,ENST00000584634,ENST00000585062,ENST00000585291,ENST00000585299	LNCaP_CRYM	LNCaP_Empty	OK	110.6	144.176	0.382488	1.33604	0.0546	0.189867	no	24188	1087	6960	32235
XLOC_027338	AC012615,1,ADAT3,SCAMP4	chr19:1905212-1926016	ENSG00000227500,ENSG00000213638,ENSG00000198683	ENST00000316097,ENST00000329478,ENST00000367461,ENST00000409472,ENST00000411971,ENST00000414057,ENST00000452128,ENST00000454697,ENST00000460767,ENST00000472442,ENST00000489554,ENST00000585335,ENST00000588555,ENST00000588907,ENST00000590266	LNCaP_CRYM	LNCaP_Empty	OK	138.69	144.152	0.0557261	0.271946	0.7	0.858077	no	38505	4929	21429	64863
XLOC_025499	HOXB13	chr17:46800529-46806540	ENSG00000159184	ENST00000290295	LNCaP_CRYM	LNCaP_Empty	OK	113.138	143.979	0.347779	2.39876	0.00065	0.00582577	yes	25399	1173	2806	29378
XLOC_014283	BTG1,C12orf79	chr12:92378755-92583436	ENSG00000133639,ENSG00000257242	ENST00000256015,ENST00000546975,ENST00000548552,ENST00000549802,ENST00000551306,ENST00000551563,ENST00000551764,ENST00000551843,ENST00000552106,ENST00000552277,ENST00000552315,ENST00000553207	LNCaP_CRYM	LNCaP_Empty	OK	59.8382	143.899	1.26592	7.04644	5e-05	0.000607934	yes	9808	417	1	10226
XLOC_025909	CANT1	chr17:76987798-77005949	ENSG00000171302	ENST00000302345,ENST00000392446,ENST00000586916,ENST00000587242,ENST00000588075,ENST00000588096,ENST00000588611,ENST00000590370,ENST00000591625,ENST00000591732,ENST00000591773,ENST00000591811,ENST00000592033,ENST00000592228,ENST00000592887	LNCaP_CRYM	LNCaP_Empty	OK	102.591	143.789	0.487045	1.67355	0.0169	0.0799048	no	21027	878	5170	27075
XLOC_045486	PTTG1	chr5:159848828-159855748	ENSG00000164611	ENST00000352433,ENST00000393964,ENST00000517480,ENST00000519287,ENST00000520452,ENST00000523659,ENST00000524244	LNCaP_CRYM	LNCaP_Empty	OK	79.1326	143.695	0.860664	5.81399	5e-05	0.000607934	yes	14035	533	1	14569
XLOC_016738	ARG2	chr14:68086514-68162531	ENSG00000081181	ENST00000261783,ENST00000556491,ENST00000557120,ENST00000557319	LNCaP_CRYM	LNCaP_Empty	OK	122.79	143.679	0.226654	0.461702	0.5032	0.735227	no	30221	1694	17504	49419
XLOC_005596	MRPL55	chr1:228294379-228297013	ENSG00000162910	ENST00000295008,ENST00000336300,ENST00000336520,ENST00000348259,ENST00000366731,ENST00000366732,ENST00000366733,ENST00000366734,ENST00000366735,ENST00000366736,ENST00000366738,ENST00000366739,ENST00000366740,ENST00000366741,ENST00000366742,ENST00000366744,ENST00000366746,ENST00000366747,ENST00000391867,ENST00000411464,ENST00000430433,ENST00000457264,ENST00000459783,ENST00000463898,ENST00000464148…	LNCaP_CRYM	LNCaP_Empty	OK	106.978	143.595	0.424685	1.29267	0.05725	0.19645	no	22790	997	7067	30854
XLOC_023771	FKBP10	chr17:39968919-39979465	ENSG00000141756	ENST00000321562,ENST00000429461,ENST00000455106,ENST00000464180,ENST00000487489,ENST00000489591,ENST00000490938,ENST00000585664,ENST00000585922	LNCaP_CRYM	LNCaP_Empty	OK	140.856	143.568	0.0275128	0.113075	0.8669	0.935	no	40023	7409	25153	72585
XLOC_009275	SF3B2,snoU13	chr11:65818199-65837090	ENSG00000087365,ENSG00000238752	ENST00000322535,ENST00000459530,ENST00000524475,ENST00000524627,ENST00000525207,ENST00000526653,ENST00000528302,ENST00000529577,ENST00000529994,ENST00000530322,ENST00000530981,ENST00000531041,ENST00000531589,ENST00000533421,ENST00000533595,ENST00000534307,ENST00000534765	LNCaP_CRYM	LNCaP_Empty	OK	127.601	143.556	0.169968	0.747643	0.27685	0.528307	no	32739	2166	13177	48082
XLOC_047762	SNRPC	chr6:34725182-34741571	ENSG00000124562	ENST00000244520,ENST00000374017,ENST00000374018,ENST00000474635	LNCaP_CRYM	LNCaP_Empty	OK	107.214	143.456	0.42011	2.8045	0.0001	0.00114582	yes	22926	1015	2104	26045
XLOC_019178	RCN2	chr15:77223959-77242601	ENSG00000117906	ENST00000320963,ENST00000394883,ENST00000394885,ENST00000557805,ENST00000558598,ENST00000560833	LNCaP_CRYM	LNCaP_Empty	OK	132.447	143.234	0.112962	0.694287	0.32135	0.576767	no	35575	2984	14074	52633
XLOC_053249	GTF2I	chr7:74071993-74306731	ENSG00000077809	ENST00000324896,ENST00000346152,ENST00000353920,ENST00000416070,ENST00000432143,ENST00000438130,ENST00000443166,ENST00000460938,ENST00000462915,ENST00000464471,ENST00000464793,ENST00000473333,ENST00000473759,ENST00000476035,ENST00000481621,ENST00000482232,ENST00000483301,ENST00000484840,ENST00000485000,ENST00000490431,ENST00000491325	LNCaP_CRYM	LNCaP_Empty	OK	161.434	143.083	-0.174085	-0.927402	0.1838	0.421186	no	32559	1909	10859	45327
XLOC_024646	C17orf61-PLSCR3,TMEM256,TMEM256-PLSCR3	chr17:7283852-7307456	ENSG00000205544,ENSG00000187838,ENSG00000262481	ENST00000302422,ENST00000324822,ENST00000535512,ENST00000570569,ENST00000570600,ENST00000571078,ENST00000571125,ENST00000571541,ENST00000571802,ENST00000573070,ENST00000573213,ENST00000573774,ENST00000574401,ENST00000575427,ENST00000575434,ENST00000575543,ENST00000576017,ENST00000576201,ENST00000576362	LNCaP_CRYM	LNCaP_Empty	OK	113.382	143.074	0.335574	1.78682	0.0125	0.0629634	no	25843	1213	4816	31872
XLOC_005759	FH	chr1:241660902-241683061	ENSG00000091483	ENST00000366560,ENST00000493477,ENST00000497042	LNCaP_CRYM	LNCaP_Empty	OK	102.11	143.048	0.486367	2.57656	0.0007	0.00620874	yes	21049	888	2840	24777
XLOC_001830	CKS1B	chr1:154947128-154951725	ENSG00000173207	ENST00000308987,ENST00000368436,ENST00000368439,ENST00000471245,ENST00000473344,ENST00000474215,ENST00000477676	LNCaP_CRYM	LNCaP_Empty	OK	65.5839	142.541	1.11996	7.44963	5e-05	0.000607934	yes	10973	451	1	11425
XLOC_009270	DRAP1	chr11:65686727-65689032	ENSG00000175550	ENST00000312515,ENST00000376991,ENST00000525190,ENST00000525501,ENST00000527119,ENST00000530791,ENST00000531121,ENST00000532933,ENST00000534333	LNCaP_CRYM	LNCaP_Empty	OK	99.1972	142.528	0.522877	3.45094	5e-05	0.000607934	yes	20146	823	1	20970
XLOC_014293	UBE2N	chr12:93799448-93836038	ENSG00000177889	ENST00000318066,ENST00000548946,ENST00000549490,ENST00000549833,ENST00000550657,ENST00000552442	LNCaP_CRYM	LNCaP_Empty	OK	98.6423	142.433	0.530007	2.87338	0.0001	0.00114582	yes	19966	812	2104	22882
XLOC_046760	CTB-36O1,3,MIR4461,MTND4P12	chr5:134240595-134347392	ENSG00000198868,ENSG00000247627,ENSG00000249192	ENST00000454092,ENST00000498999,ENST00000509243	LNCaP_CRYM	LNCaP_Empty	OK	116.462	142.336	0.28945	1.1569	0.0602	0.203887	no	27605	1386	7167	36158
XLOC_017662	CNIH1	chr14:54890219-54908165	ENSG00000100528	ENST00000216416,ENST00000395573,ENST00000553660,ENST00000554683,ENST00000556113,ENST00000557659,ENST00000557690	LNCaP_CRYM	LNCaP_Empty	OK	96.3483	142.227	0.561869	3.44967	5e-05	0.000607934	yes	19174	769	1	19944
XLOC_012268	TUBA1C	chr12:49578578-49667114	ENSG00000167553	ENST00000301072,ENST00000541364,ENST00000548470,ENST00000549183,ENST00000549554,ENST00000549818,ENST00000550574,ENST00000552125,ENST00000552448	LNCaP_CRYM	LNCaP_Empty	OK	78.5313	142.111	0.855676	4.5197	5e-05	0.000607934	yes	14104	544	1	14649
XLOC_037329	TSPO	chr22:43547519-43559248	ENSG00000100300	ENST00000329563,ENST00000337554,ENST00000396265,ENST00000428336,ENST00000472378	LNCaP_CRYM	LNCaP_Empty	OK	97.4361	142.018	0.543542	3.6986	5e-05	0.000607934	yes	19605	793	1	20399
XLOC_054240	ETV1	chr7:13930852-14031050	ENSG00000006468	ENST00000242066,ENST00000343495,ENST00000399357,ENST00000403527,ENST00000403685,ENST00000405192,ENST00000405218,ENST00000405358,ENST00000420159,ENST00000421381,ENST00000430479,ENST00000431887,ENST00000433547,ENST00000438956,ENST00000443137,ENST00000443608,ENST00000460438,ENST00000472931,ENST00000476355,ENST00000476720,ENST00000483075,ENST00000485475,ENST00000493831,ENST00000497115	LNCaP_CRYM	LNCaP_Empty	OK	137.417	141.82	0.0455022	0.207434	0.76835	0.892273	no	39080	5752	22915	67747
XLOC_037815	EIF3D	chr22:36906896-36925483	ENSG00000100353	ENST00000216190,ENST00000402116,ENST00000405442,ENST00000426531,ENST00000432675,ENST00000455547,ENST00000457241,ENST00000458572,ENST00000462641,ENST00000462794,ENST00000478547,ENST00000496875,ENST00000541106	LNCaP_CRYM	LNCaP_Empty	OK	130.795	141.801	0.116557	0.647955	0.3468	0.601347	no	35393	2939	14555	52887
XLOC_032504	SF3B14	chr2:24290453-24299313	ENSG00000115128	ENST00000233468,ENST00000478050	LNCaP_CRYM	LNCaP_Empty	OK	123.369	141.742	0.200293	1.39489	0.0435	0.16175	no	31376	1905	6528	39809
XLOC_034433	MYEOV2	chr2:241065979-241076224	ENSG00000172428	ENST00000307266,ENST00000403160,ENST00000489698,ENST00000491765,ENST00000607357	LNCaP_CRYM	LNCaP_Empty	OK	112.279	141.643	0.335171	2.26373	0.0011	0.00912143	yes	25860	1221	3068	30149
XLOC_004771	DPM3	chr1:155112366-155113071	ENSG00000179085	ENST00000341298,ENST00000368399,ENST00000368400	LNCaP_CRYM	LNCaP_Empty	OK	97.9012	141.339	0.529763	3.58916	5e-05	0.000607934	yes	19976	820	1	20797
XLOC_022057	RSL1D1	chr16:11929055-11945442	ENSG00000171490	ENST00000355674,ENST00000396503,ENST00000570767,ENST00000571133,ENST00000571988,ENST00000572090,ENST00000573029,ENST00000573251,ENST00000573618,ENST00000573791,ENST00000574287,ENST00000574823	LNCaP_CRYM	LNCaP_Empty	OK	134.92	141.274	0.0663918	0.320328	0.64635	0.827639	no	37935	4417	20346	62698
XLOC_048349	GTF3C6	chr6:111279762-111289093	ENSG00000155115	ENST00000329970,ENST00000480191	LNCaP_CRYM	LNCaP_Empty	OK	119.578	141.172	0.239503	1.67484	0.0172	0.0810063	no	29653	1637	5184	36474
XLOC_022944	PIEZO1	chr16:88772870-88851619	ENSG00000103335	ENST00000301015,ENST00000419505,ENST00000466823,ENST00000472168,ENST00000474606,ENST00000475586,ENST00000484567,ENST00000490756,ENST00000491917,ENST00000495568,ENST00000497793,ENST00000518793,ENST00000521877,ENST00000566414	LNCaP_CRYM	LNCaP_Empty	OK	130.165	140.994	0.115298	0.421073	0.52405	0.749889	no	35461	2977	17901	56339
XLOC_040564	NAA50	chr3:113435226-113465147	ENSG00000121579	ENST00000240922,ENST00000467022,ENST00000477813,ENST00000478020,ENST00000481432,ENST00000493454,ENST00000493900,ENST00000497255,ENST00000497525	LNCaP_CRYM	LNCaP_Empty	OK	93.7043	140.756	0.58701	3.27929	5e-05	0.000607934	yes	18616	746	1	19363
XLOC_053504	AP1S1	chr7:100797677-100804877	ENSG00000106367	ENST00000337619,ENST00000429457,ENST00000443943	LNCaP_CRYM	LNCaP_Empty	OK	135.414	140.736	0.0556194	0.339322	0.6337	0.82031	no	38513	5037	20085	63635
XLOC_055965	DCTN6,LEPROTL1	chr8:29952913-30041156	ENSG00000104671,ENSG00000104660	ENST00000221114,ENST00000321250,ENST00000442880,ENST00000518001,ENST00000518192,ENST00000519466,ENST00000519830,ENST00000520682,ENST00000520739,ENST00000520829,ENST00000522141,ENST00000522540,ENST00000523116,ENST00000523666	LNCaP_CRYM	LNCaP_Empty	OK	96.3513	140.497	0.544166	3.27004	5e-05	0.000607934	yes	19590	802	1	20393
XLOC_025690	CCDC47,RP11-51F16,8,STRADA	chr17:61780191-61896677	ENSG00000108588,ENSG00000266173,ENSG00000125695	ENST00000225726,ENST00000245865,ENST00000336174,ENST00000375840,ENST00000392950,ENST00000403162,ENST00000447001,ENST00000577375,ENST00000578008,ENST00000578507,ENST00000578801,ENST00000579318,ENST00000579340,ENST00000579350,ENST00000579549,ENST00000580039,ENST00000580288,ENST00000580338,ENST00000580553,ENST00000580986,ENST00000581243,ENST00000581505,ENST00000582026,ENST00000582030,ENST00000582137…	LNCaP_CRYM	LNCaP_Empty	OK	112.441	140.471	0.321097	1.40146	0.02575	0.108759	no	26348	1287	5701	33336
XLOC_046881	LARS	chr5:145463880-145562223	ENSG00000133706	ENST00000274562,ENST00000394434,ENST00000503654,ENST00000504323,ENST00000504611,ENST00000505223,ENST00000506231,ENST00000506436,ENST00000507095,ENST00000508667,ENST00000508709,ENST00000510191,ENST00000511505,ENST00000512412,ENST00000514104,ENST00000545646	LNCaP_CRYM	LNCaP_Empty	OK	129.154	140.416	0.12061	0.468212	0.46605	0.706933	no	35203	2890	16805	54898
XLOC_063409	IRAK1,MIR718	chrX:153275950-153285440	ENSG00000184216,ENSG00000211524	ENST00000369973,ENST00000369974,ENST00000369980,ENST00000390190,ENST00000393682,ENST00000393687,ENST00000429936,ENST00000437278,ENST00000443220,ENST00000444230,ENST00000444254,ENST00000455690,ENST00000463031,ENST00000467236,ENST00000477274	LNCaP_CRYM	LNCaP_Empty	OK	98.38	140.125	0.510277	1.92749	0.00435	0.0276437	yes	20419	865	3909	25193
XLOC_024987	AC010761,10	chr17:27071001-27077974	ENSG00000265840	ENST00000579468	LNCaP_CRYM	LNCaP_Empty	OK	124.374	139.744	0.168097	0.301358	0.666	0.838598	no	32836	2231	20758	55825
XLOC_014584	RP11-173P15,3	chr12:121124671-121140144	ENSG00000256364	ENST00000535720,ENST00000541383	LNCaP_CRYM	LNCaP_Empty	OK	112.369	139.501	0.312026	0.785117	0.25715	0.506731	no	26689	1330	12723	40742
XLOC_053578	DLD	chr7:107531414-107643700	ENSG00000091140	ENST00000205402,ENST00000415325,ENST00000417551,ENST00000437604,ENST00000440410,ENST00000450038,ENST00000451081,ENST00000453354,ENST00000460577,ENST00000478414,ENST00000485066,ENST00000489184,ENST00000494441	LNCaP_CRYM	LNCaP_Empty	OK	112.581	139.141	0.305581	1.83815	0.0088	0.0479418	yes	26938	1356	4478	32772
XLOC_000818	NASP	chr1:46049517-46084566	ENSG00000132780	ENST00000350030,ENST00000351223,ENST00000372052,ENST00000402363,ENST00000437362,ENST00000437901,ENST00000453748,ENST00000464190,ENST00000470768,ENST00000472408,ENST00000481782,ENST00000525515,ENST00000527359,ENST00000527470,ENST00000527932,ENST00000528084,ENST00000528238,ENST00000529333,ENST00000530073,ENST00000530840,ENST00000531532,ENST00000531612,ENST00000534101,ENST00000534450,ENST00000537798	LNCaP_CRYM	LNCaP_Empty	OK	94.6037	138.885	0.553922	2.86769	5e-05	0.000607934	yes	19361	798	1	20160
XLOC_059547	TMEM261	chr9:7796166-7888380	ENSG00000137038	ENST00000358227,ENST00000469050,ENST00000484082	LNCaP_CRYM	LNCaP_Empty	OK	104.612	138.875	0.408743	2.36917	0.0006	0.00543987	yes	23302	1069	2769	27140
XLOC_029591	AKT2	chr19:40736223-40791443	ENSG00000105221	ENST00000311278,ENST00000358335,ENST00000391844,ENST00000391845,ENST00000392037,ENST00000392038,ENST00000416362,ENST00000416994,ENST00000423127,ENST00000424901,ENST00000427375,ENST00000441941,ENST00000452077,ENST00000456441,ENST00000476247,ENST00000476266,ENST00000480878,ENST00000483166,ENST00000486368,ENST00000486647,ENST00000487537,ENST00000489375,ENST00000491778,ENST00000492463,ENST00000496089…	LNCaP_CRYM	LNCaP_Empty	OK	133.482	138.839	0.0567721	0.242036	0.72815	0.873268	no	38442	5017	22023	65482
XLOC_046582	REEP5	chr5:112043194-112258236	ENSG00000129625	ENST00000261482,ENST00000379638,ENST00000474542,ENST00000497856,ENST00000504247,ENST00000511865,ENST00000513339	LNCaP_CRYM	LNCaP_Empty	OK	113.901	138.838	0.285615	1.08227	0.12405	0.329407	no	27763	1437	9133	38333
XLOC_016312	MRPL52	chr14:23299087-23304246	ENSG00000172590	ENST00000311892,ENST00000355151,ENST00000397496,ENST00000397505,ENST00000432849,ENST00000461594,ENST00000553482,ENST00000553711,ENST00000553965,ENST00000555345,ENST00000555536,ENST00000556214,ENST00000556465,ENST00000556654,ENST00000556840,ENST00000557221,ENST00000557543	LNCaP_CRYM	LNCaP_Empty	OK	112.632	138.757	0.300947	1.47634	0.0363	0.141542	no	27124	1376	6203	34703
XLOC_028921	KHSRP,MIR3940	chr19:6413129-6424805	ENSG00000088247,ENSG00000266722	ENST00000398148,ENST00000579148,ENST00000594496,ENST00000594745,ENST00000595112,ENST00000595223,ENST00000595258,ENST00000595548,ENST00000597656,ENST00000597704,ENST00000599395,ENST00000599642,ENST00000600480	LNCaP_CRYM	LNCaP_Empty	OK	126.529	138.75	0.133021	0.584355	0.39585	0.643432	no	34560	2706	15464	52730
XLOC_043678	ANXA5	chr4:122589109-122618268	ENSG00000164111	ENST00000296511,ENST00000501272,ENST00000506395,ENST00000509016,ENST00000509648,ENST00000511552,ENST00000513428,ENST00000513728,ENST00000515017,ENST00000515717	LNCaP_CRYM	LNCaP_Empty	OK	111.689	138.748	0.312977	1.90771	0.0058	0.0349894	yes	26658	1333	4118	32109
XLOC_017387	PSME2	chr14:24612573-24636611	ENSG00000100911	ENST00000216802,ENST00000471700,ENST00000558273,ENST00000558931,ENST00000559005,ENST00000559042,ENST00000559056,ENST00000559359,ENST00000559453,ENST00000559493,ENST00000559613,ENST00000560370,ENST00000560410,ENST00000560592,ENST00000560788,ENST00000561103	LNCaP_CRYM	LNCaP_Empty	OK	111.722	138.631	0.311338	1.41288	0.0401	0.152691	no	26721	1340	6385	34446
XLOC_040754	MRPL3	chr3:131181055-131221827	ENSG00000114686	ENST00000264995,ENST00000425847,ENST00000506487,ENST00000506946,ENST00000507669,ENST00000510043,ENST00000510154,ENST00000510923,ENST00000511168,ENST00000512877	LNCaP_CRYM	LNCaP_Empty	OK	112.236	138.558	0.303954	1.79537	0.01	0.0526033	no	27002	1364	4589	32955
XLOC_047718	RNY4P10	chr6:33161364-33172216	ENSG00000202441	ENST00000365571	LNCaP_CRYM	LNCaP_Empty	OK	112.055	137.661	0.296907	0.0488629	0.8836	0.942103	no	27297	1397	25521	54215
XLOC_032851	CCT4	chr2:62095223-62374382	ENSG00000115484	ENST00000394440,ENST00000461370,ENST00000461540,ENST00000538252,ENST00000544079,ENST00000544185	LNCaP_CRYM	LNCaP_Empty	OK	120.979	137.553	0.185232	1.10742	0.0979	0.283442	no	32074	2091	8412	42577
XLOC_030757	CCT7	chr2:73460547-73480149	ENSG00000135624	ENST00000258091,ENST00000398422,ENST00000399032,ENST00000409924,ENST00000461290,ENST00000464397,ENST00000469844,ENST00000471927,ENST00000473197,ENST00000473786,ENST00000480489,ENST00000482064,ENST00000488856,ENST00000492253,ENST00000537131,ENST00000538797,ENST00000539919,ENST00000540468	LNCaP_CRYM	LNCaP_Empty	OK	112.474	137.321	0.287955	1.72608	0.01245	0.062767	no	27671	1444	4809	33924
XLOC_034717	HM13,RP3-324O17,4	chr20:30102230-30161066	ENSG00000101294,ENSG00000101898	ENST00000335574,ENST00000340852,ENST00000344042,ENST00000376127,ENST00000394552,ENST00000398174,ENST00000460225,ENST00000460389,ENST00000464173,ENST00000464508,ENST00000464661,ENST00000466766,ENST00000468559,ENST00000469097,ENST00000469126,ENST00000472128,ENST00000474466,ENST00000479096,ENST00000483310,ENST00000487281,ENST00000487964,ENST00000492709,ENST00000493364,ENST00000494153,ENST00000496438…	LNCaP_CRYM	LNCaP_Empty	OK	135.862	137.216	0.0143042	0.070631	0.919	0.957947	no	40750	10153	26324	77227
XLOC_020616	HAGHL	chr16:770580-791329	ENSG00000103253	ENST00000341413,ENST00000389701,ENST00000389703,ENST00000549114,ENST00000561546,ENST00000561561,ENST00000561750,ENST00000562141,ENST00000562187,ENST00000563156,ENST00000563792,ENST00000564537,ENST00000564545,ENST00000567414,ENST00000567696,ENST00000568141,ENST00000569143,ENST00000569385,ENST00000569604	LNCaP_CRYM	LNCaP_Empty	OK	89.5826	137.206	0.615056	0.245471	0.47375	0.712767	no	18058	739	16939	35736
XLOC_037859	DDX17	chr22:38864066-38903665	ENSG00000100201	ENST00000216019,ENST00000381633,ENST00000396821,ENST00000403230,ENST00000431312,ENST00000432525,ENST00000444597,ENST00000467279,ENST00000475004,ENST00000477112,ENST00000479734,ENST00000497196	LNCaP_CRYM	LNCaP_Empty	OK	136.772	136.745	-0.000292416	-0.0012745	0.9974	0.998093	no	41506	32896	27761	102163
XLOC_054987	C7orf76,RP11-682N22,1,SHFM1	chr7:96110937-96339203	ENSG00000127922,ENSG00000197851,ENSG00000272377	ENST00000248566,ENST00000356686,ENST00000413065,ENST00000417009,ENST00000444799,ENST00000449279,ENST00000466986,ENST00000476463,ENST00000482389,ENST00000488005,ENST00000606019	LNCaP_CRYM	LNCaP_Empty	OK	110.264	136.532	0.308271	1.71483	0.0145	0.0707895	no	26841	1368	4982	33191
XLOC_060563	SH3GLB2	chr9:131683173-131790582	ENSG00000148341	ENST00000372554,ENST00000372559,ENST00000372564,ENST00000416230,ENST00000416629,ENST00000417224,ENST00000425236,ENST00000455407,ENST00000461811,ENST00000477165,ENST00000479237,ENST00000483980	LNCaP_CRYM	LNCaP_Empty	OK	124.214	136.405	0.135067	0.568498	0.4123	0.659193	no	34459	2712	15776	52947
XLOC_041111	TBL1XR1	chr3:176737142-176915261	ENSG00000177565	ENST00000352800,ENST00000413084,ENST00000422066,ENST00000422442,ENST00000424913,ENST00000427349,ENST00000428970,ENST00000430069,ENST00000431421,ENST00000431674,ENST00000437738,ENST00000443315,ENST00000450267,ENST00000457928,ENST00000474363,ENST00000491623	LNCaP_CRYM	LNCaP_Empty	OK	155.367	136.326	-0.188619	-0.946221	0.1393	0.354783	no	31928	1851	9597	43376
XLOC_027439	CLPP	chr19:6343771-6368919	ENSG00000125656	ENST00000245816,ENST00000594780,ENST00000596070,ENST00000596149,ENST00000596605,ENST00000597326	LNCaP_CRYM	LNCaP_Empty	OK	92.8455	136.232	0.55316	3.46451	5e-05	0.000607934	yes	19380	822	1	20203
XLOC_011594	H2AFX	chr11:118964563-118966177	ENSG00000188486	ENST00000375167,ENST00000530167	LNCaP_CRYM	LNCaP_Empty	OK	81.6353	136.176	0.738205	5.27649	5e-05	0.000607934	yes	15829	650	1	16480
XLOC_049467	DNPH1	chr6:43193366-43197222	ENSG00000112667	ENST00000230431,ENST00000393987,ENST00000505042,ENST00000509253	LNCaP_CRYM	LNCaP_Empty	OK	112.738	136.161	0.272335	1.91003	0.00895	0.0486012	yes	28280	1523	4489	34292
XLOC_009796	RBM7,REXO2,RP11-212D19,4	chr11:114262164-114321001	ENSG00000076043,ENSG00000076053,ENSG00000255663	ENST00000265881,ENST00000375490,ENST00000538134,ENST00000538198,ENST00000538403,ENST00000538791,ENST00000539119,ENST00000539275,ENST00000539333,ENST00000539754,ENST00000539788,ENST00000540163,ENST00000540492,ENST00000541475,ENST00000541703,ENST00000542140,ENST00000542186,ENST00000543131,ENST00000543243,ENST00000544010,ENST00000544196,ENST00000544313,ENST00000544347,ENST00000544507,ENST00000544582…	LNCaP_CRYM	LNCaP_Empty	OK	151.676	136.125	-0.156058	-0.862622	0.22085	0.468127	no	33448	2210	11710	47368
XLOC_016379	BNIP3P1	chr14:28733595-28735189	ENSG00000197358	ENST00000550043	LNCaP_CRYM	LNCaP_Empty	OK	73.2143	136.049	0.893926	6.20521	5e-05	0.000607934	yes	13560	553	1	14114
XLOC_004411	RNU6-817P	chr1:116915289-116961244	ENSG00000212385	ENST00000391083	LNCaP_CRYM	LNCaP_Empty	OK	103.661	136.037	0.392136	0.0446144	0.8334	0.921011	no	23859	1129	24409	49397
XLOC_028771	TMEM259	chr19:999600-1021117	ENSG00000182087	ENST00000333175,ENST00000356663,ENST00000586250,ENST00000586285,ENST00000586704,ENST00000587266,ENST00000587644,ENST00000589055,ENST00000589831,ENST00000591128,ENST00000592052,ENST00000592590,ENST00000592618,ENST00000593068,ENST00000607316	LNCaP_CRYM	LNCaP_Empty	OK	116.011	135.99	0.229243	1.12927	0.10825	0.302948	no	30117	1765	8686	40568
XLOC_028021	TBCB	chr19:36602103-36616849	ENSG00000105254	ENST00000221855,ENST00000392178,ENST00000468156,ENST00000481742,ENST00000585746,ENST00000585910,ENST00000586868,ENST00000588385,ENST00000589308,ENST00000589624,ENST00000589996,ENST00000591296,ENST00000593075	LNCaP_CRYM	LNCaP_Empty	OK	115.154	135.962	0.23964	1.15855	0.10355	0.294517	no	29645	1699	8558	39902
XLOC_057578	TCEB1	chr8:74851403-74884522	ENSG00000154582	ENST00000284811,ENST00000518127,ENST00000519082,ENST00000519487,ENST00000520210,ENST00000520242,ENST00000522337,ENST00000523815,ENST00000602840	LNCaP_CRYM	LNCaP_Empty	OK	98.9187	135.86	0.457803	3.0105	5e-05	0.000607934	yes	21822	986	1	22809
XLOC_006370	CDK1	chr10:62538088-62554610	ENSG00000170312	ENST00000316629,ENST00000373809,ENST00000395284,ENST00000448257,ENST00000475504,ENST00000487784,ENST00000519078,ENST00000519760	LNCaP_CRYM	LNCaP_Empty	OK	91.991	135.438	0.558066	3.57377	5e-05	0.000607934	yes	19262	819	1	20082
XLOC_056704	MYC	chr8:128747679-128753674	ENSG00000136997	ENST00000259523,ENST00000377970,ENST00000517291,ENST00000520751,ENST00000524013	LNCaP_CRYM	LNCaP_Empty	OK	148.32	135.436	-0.131102	-0.761924	0.2791	0.530881	no	34667	2591	13225	50483
XLOC_009297	RBM14,RBM14-RBM4,RBM4,RP11-658F2,8	chr11:66384052-66445392	ENSG00000173933,ENSG00000239306,ENSG00000248643,ENSG00000258297	ENST00000310092,ENST00000310137,ENST00000393979,ENST00000396053,ENST00000398692,ENST00000408993,ENST00000409372,ENST00000409406,ENST00000409738,ENST00000412278,ENST00000443702,ENST00000460762,ENST00000461478,ENST00000483858,ENST00000496694,ENST00000500635,ENST00000503028,ENST00000506523,ENST00000510173,ENST00000511114,ENST00000512283,ENST00000515838,ENST00000528039,ENST00000530235,ENST00000532968…	LNCaP_CRYM	LNCaP_Empty	OK	136.62	135.249	-0.0145444	-0.0851343	0.90385	0.951538	no	40739	10109	25953	76801
XLOC_037107	UQCR10	chr22:30163357-30166402	ENSG00000184076	ENST00000330029,ENST00000401406	LNCaP_CRYM	LNCaP_Empty	OK	96.4509	135.194	0.487163	3.33899	5e-05	0.000607934	yes	21024	943	1	21968
XLOC_006552	PPIF	chr10:81107224-81115093	ENSG00000108179	ENST00000225174,ENST00000394579,ENST00000448165,ENST00000472580,ENST00000492149,ENST00000498681	LNCaP_CRYM	LNCaP_Empty	OK	84.9958	135.002	0.667516	4.2034	5e-05	0.000607934	yes	17035	706	1	17742
XLOC_055914	PPP2R2A	chr8:26149006-26230196	ENSG00000221914	ENST00000315985,ENST00000380737,ENST00000517754,ENST00000518208,ENST00000518215,ENST00000518254,ENST00000518397,ENST00000518890,ENST00000519439,ENST00000519636,ENST00000520329,ENST00000520438,ENST00000521095,ENST00000521484,ENST00000521557,ENST00000522150,ENST00000522482,ENST00000522535,ENST00000523473,ENST00000523925,ENST00000523964,ENST00000524099,ENST00000524169	LNCaP_CRYM	LNCaP_Empty	OK	178.999	134.946	-0.407569	-2.39001	0.00065	0.00582577	yes	23337	804	2806	26947
XLOC_018904	MAPK6	chr15:52121824-52392720	ENSG00000069956	ENST00000261845,ENST00000558063,ENST00000558100,ENST00000558841,ENST00000558891,ENST00000560254,ENST00000560774,ENST00000560802	LNCaP_CRYM	LNCaP_Empty	OK	49.7751	134.791	1.43723	6.66553	5e-05	0.000607934	yes	8822	414	1	9237
XLOC_039496	AC090425,1,NDUFB5	chr3:179322477-179345435	ENSG00000136521,ENSG00000213165	ENST00000259037,ENST00000359944,ENST00000392655,ENST00000468210,ENST00000471112,ENST00000472629,ENST00000473500,ENST00000476587,ENST00000477177,ENST00000480374,ENST00000482604,ENST00000488002,ENST00000491054,ENST00000493716,ENST00000493866,ENST00000496904	LNCaP_CRYM	LNCaP_Empty	OK	99.9018	134.635	0.430468	1.06786	0.11865	0.320029	no	22596	1061	8957	32614
XLOC_003661	PABPC4	chr1:40026487-40042462	ENSG00000090621	ENST00000372856,ENST00000372857,ENST00000372858,ENST00000372862,ENST00000421687,ENST00000437136,ENST00000451091,ENST00000461578,ENST00000468476,ENST00000470443,ENST00000474378,ENST00000477556,ENST00000482028,ENST00000483770,ENST00000484555,ENST00000492468,ENST00000492519,ENST00000513632,ENST00000525045,ENST00000525669,ENST00000525751,ENST00000527718,ENST00000529216,ENST00000530186,ENST00000531243	LNCaP_CRYM	LNCaP_Empty	OK	115.758	134.531	0.216832	0.379658	0.55775	0.772545	no	30635	1874	18614	51123
XLOC_055039	MCM7	chr7:99690350-99726118	ENSG00000166508	ENST00000303887,ENST00000343023,ENST00000354230,ENST00000425308,ENST00000463722,ENST00000465688,ENST00000465738,ENST00000467516,ENST00000477372,ENST00000489841,ENST00000491245,ENST00000493352	LNCaP_CRYM	LNCaP_Empty	OK	82.6772	134.522	0.702277	2.756	0.00015	0.00164687	yes	16440	685	2233	19358
XLOC_011215	CLNS1A	chr11:77225980-77348850	ENSG00000074201	ENST00000263309,ENST00000525064,ENST00000525359,ENST00000525428,ENST00000526009,ENST00000526761,ENST00000527133,ENST00000527265,ENST00000527299,ENST00000528364,ENST00000532069,ENST00000533957	LNCaP_CRYM	LNCaP_Empty	OK	117.183	133.885	0.192229	1.22126	0.0717	0.228311	no	31750	2075	7568	41393
XLOC_024661	KCNAB3,RP11-1099M24,7,TRAPPC1	chr17:7825176-7853236	ENSG00000170043,ENSG00000170049,ENSG00000262730	ENST00000303731,ENST00000303790,ENST00000540486,ENST00000570587,ENST00000570852,ENST00000571739,ENST00000571947,ENST00000572275,ENST00000572656,ENST00000573621,ENST00000573989,ENST00000574006,ENST00000575639,ENST00000576981	LNCaP_CRYM	LNCaP_Empty	OK	131.56	133.848	0.0248788	0.0867195	0.9026	0.950907	no	40171	8036	25932	74139
XLOC_001869	RAB25	chr1:156030949-156040295	ENSG00000132698	ENST00000361084,ENST00000463614,ENST00000473336,ENST00000487325,ENST00000497968	LNCaP_CRYM	LNCaP_Empty	OK	128.998	133.847	0.0532384	0.297497	0.677	0.844895	no	38630	5394	20972	64996
XLOC_055020	PDAP1	chr7:98923520-99063954	ENSG00000106244	ENST00000350498,ENST00000426447,ENST00000488214,ENST00000496335	LNCaP_CRYM	LNCaP_Empty	OK	102.235	133.747	0.387616	0.729698	0.19625	0.438325	no	24018	1152	11130	36300
XLOC_020057	SPG21	chr15:65255361-65282648	ENSG00000090487	ENST00000204566,ENST00000416889,ENST00000433215,ENST00000557795,ENST00000558339,ENST00000558415,ENST00000558765,ENST00000558943,ENST00000559199,ENST00000559677,ENST00000560564,ENST00000560878,ENST00000561078,ENST00000561088	LNCaP_CRYM	LNCaP_Empty	OK	108.342	133.499	0.301245	2.0099	0.0046	0.0289441	yes	27109	1424	3944	32477
XLOC_048925	BLOC1S5,BLOC1S5-TXNDC5,EEF1E1,EEF1E1-BLOC1S5,TXNDC5	chr6:7727029-8102811	ENSG00000188428,ENSG00000124802,ENSG00000239264,ENSG00000265818,ENSG00000259040	ENST00000244777,ENST00000379715,ENST00000379757,ENST00000397456,ENST00000397457,ENST00000429723,ENST00000439343,ENST00000460138,ENST00000469459,ENST00000473453,ENST00000475998,ENST00000486432,ENST00000488226,ENST00000502429,ENST00000507463,ENST00000515633,ENST00000539054,ENST00000543936	LNCaP_CRYM	LNCaP_Empty	OK	119.262	133.488	0.162576	0.850194	0.21025	0.456162	no	33140	2376	11455	46971
XLOC_059766	STOML2	chr9:35099887-35103154	ENSG00000165283	ENST00000356493,ENST00000452248,ENST00000487490,ENST00000488050	LNCaP_CRYM	LNCaP_Empty	OK	97.2076	133.349	0.456063	2.70947	0.0002	0.0021272	yes	21876	1018	2327	25221
XLOC_037806	MYH9	chr22:36677324-36784063	ENSG00000100345	ENST00000216181,ENST00000401701,ENST00000456729,ENST00000459960,ENST00000463027,ENST00000472210,ENST00000473022,ENST00000475726,ENST00000477189,ENST00000486218,ENST00000495928	LNCaP_CRYM	LNCaP_Empty	OK	111.2	133.348	0.262039	0.655033	0.1495	0.370904	no	28702	1597	9870	40169
XLOC_021862	RP11-304L19,5	chr16:2204797-2205359	ENSG00000260260	ENST00000563192	LNCaP_CRYM	LNCaP_Empty	OK	145.973	133.248	-0.131593	-0.884472	0.20745	0.452576	no	34638	2623	11402	48663
XLOC_009307	ADRBK1	chr11:67033880-67054027	ENSG00000173020	ENST00000308595,ENST00000416281,ENST00000524899,ENST00000526285,ENST00000526572,ENST00000527176,ENST00000529738,ENST00000529815,ENST00000530291,ENST00000531390,ENST00000532099,ENST00000532611,ENST00000533077,ENST00000534651	LNCaP_CRYM	LNCaP_Empty	OK	73.5307	133.043	0.855472	3.38276	5e-05	0.000607934	yes	14106	593	1	14700
XLOC_047334	SYCP2L,TMEM14B	chr6:10747991-10979553	ENSG00000153157,ENSG00000137210	ENST00000283141,ENST00000341041,ENST00000379530,ENST00000379542,ENST00000460341,ENST00000461342,ENST00000463100,ENST00000463448,ENST00000465872,ENST00000467229,ENST00000467317,ENST00000473166,ENST00000473276,ENST00000473807,ENST00000474197,ENST00000475942,ENST00000478732,ENST00000480194,ENST00000481240,ENST00000486421,ENST00000487561,ENST00000488191,ENST00000489137,ENST00000491103,ENST00000492297…	LNCaP_CRYM	LNCaP_Empty	OK	92.0245	132.983	0.531149	3.26882	5e-05	0.000607934	yes	19934	887	1	20822
XLOC_053466	COPS6	chr7:99686576-99689823	ENSG00000168090	ENST00000303904,ENST00000418625,ENST00000419210,ENST00000426712,ENST00000465027,ENST00000468499,ENST00000472107,ENST00000474823,ENST00000483891,ENST00000496358	LNCaP_CRYM	LNCaP_Empty	OK	106.167	132.834	0.323287	0.832966	0.20775	0.452985	no	26281	1350	11409	39040
XLOC_058436	DNAJA1	chr9:33025208-33039905	ENSG00000086061	ENST00000330899,ENST00000465677,ENST00000495015,ENST00000544625	LNCaP_CRYM	LNCaP_Empty	OK	147.456	132.588	-0.153334	-1.03458	0.14085	0.357384	no	33568	2293	9641	45502
XLOC_006054	BMI1,COMMD3,COMMD3-BMI1	chr10:22604902-22620571	ENSG00000168283,ENSG00000148444,ENSG00000269897	ENST00000376663,ENST00000376836,ENST00000416820,ENST00000417470,ENST00000442508,ENST00000443519,ENST00000444869,ENST00000448361,ENST00000456675,ENST00000456711,ENST00000463409,ENST00000463688,ENST00000468179,ENST00000468469,ENST00000470045,ENST00000471350,ENST00000472610,ENST00000472673,ENST00000475460,ENST00000479958,ENST00000483684,ENST00000489125,ENST00000490311,ENST00000496071,ENST00000496174…	LNCaP_CRYM	LNCaP_Empty	OK	114.965	132.577	0.205625	0.513028	0.4671	0.70781	no	31139	1974	16826	49939
XLOC_035248	TMEM230	chr20:5080485-5093749	ENSG00000089063	ENST00000202834,ENST00000342308,ENST00000379276,ENST00000379277,ENST00000379279,ENST00000379283,ENST00000379286,ENST00000379299,ENST00000492419	LNCaP_CRYM	LNCaP_Empty	OK	124.541	132.53	0.0897057	0.392733	0.57405	0.783066	no	36731	3789	18934	59454
XLOC_052632	RAC1	chr7:6414153-6443614	ENSG00000136238	ENST00000348035,ENST00000356142,ENST00000473564,ENST00000488373,ENST00000495499,ENST00000497741	LNCaP_CRYM	LNCaP_Empty	OK	105.26	132.521	0.332255	2.15685	0.0019	0.0141547	yes	25952	1325	3373	30650
XLOC_000211	TARDBP	chr1:11072413-11085796	ENSG00000120948	ENST00000240185,ENST00000315091,ENST00000439080,ENST00000472476,ENST00000473118,ENST00000473869,ENST00000476201,ENST00000477447,ENST00000480464,ENST00000496840	LNCaP_CRYM	LNCaP_Empty	OK	118.002	132.327	0.165294	0.550675	0.405	0.652183	no	32995	2358	15634	50987
XLOC_018834	BLOC1S6,RP11-96O20,4,SQRDL	chr15:45879320-45983492	ENSG00000104164,ENSG00000137767,ENSG00000260170	ENST00000220531,ENST00000260324,ENST00000561493,ENST00000561735,ENST00000562384,ENST00000563000,ENST00000563160,ENST00000563296,ENST00000564080,ENST00000564310,ENST00000564765,ENST00000565216,ENST00000565227,ENST00000565323,ENST00000565409,ENST00000565727,ENST00000565997,ENST00000566184,ENST00000566753,ENST00000566801,ENST00000566934,ENST00000567461,ENST00000567523,ENST00000567740,ENST00000568597…	LNCaP_CRYM	LNCaP_Empty	OK	153.465	132.295	-0.214159	-1.06314	0.1227	0.32719	no	30767	1670	9070	41507
XLOC_061295	CDK16	chrX:47077258-47089396	ENSG00000102225	ENST00000276052,ENST00000357227,ENST00000428400,ENST00000457458,ENST00000462483,ENST00000462827,ENST00000493213,ENST00000517426,ENST00000517479,ENST00000517997,ENST00000518022,ENST00000518391,ENST00000519758,ENST00000520141,ENST00000520295,ENST00000520893,ENST00000522234,ENST00000522883,ENST00000523034,ENST00000523344,ENST00000523543,ENST00000523699	LNCaP_CRYM	LNCaP_Empty	OK	98.9627	132.195	0.417709	1.90167	0.00635	0.0376676	yes	22997	1099	4181	28277
XLOC_025845	FBF1,MRPL38,RP11-552F3,12	chr17:73893140-73937221	ENSG00000204316,ENSG00000188878,ENSG00000267426	ENST00000309352,ENST00000319129,ENST00000389570,ENST00000409963,ENST00000410030,ENST00000461602,ENST00000464758,ENST00000471434,ENST00000474548,ENST00000477023,ENST00000477371,ENST00000477736,ENST00000480203,ENST00000483393,ENST00000486101,ENST00000493104,ENST00000493383,ENST00000494179,ENST00000585475,ENST00000585990,ENST00000586112,ENST00000586631,ENST00000586717,ENST00000586838,ENST00000587556…	LNCaP_CRYM	LNCaP_Empty	OK	111.724	131.998	0.240579	1.20688	0.0882	0.263582	no	29597	1740	8119	39456
XLOC_010821	PRPF19	chr11:60658201-60674060	ENSG00000110107	ENST00000227524,ENST00000535326,ENST00000539180,ENST00000539960,ENST00000540473,ENST00000541371,ENST00000546152	LNCaP_CRYM	LNCaP_Empty	OK	143.801	131.972	-0.123849	-0.145227	0.6353	0.821222	no	35027	2778	20115	57920
XLOC_056833	GPAA1	chr8:145137492-145141119	ENSG00000197858	ENST00000355091,ENST00000361036,ENST00000524418,ENST00000525087,ENST00000525308,ENST00000526233,ENST00000526341,ENST00000527144,ENST00000527653,ENST00000528073,ENST00000529503,ENST00000529638,ENST00000530258,ENST00000530633,ENST00000530796,ENST00000531593,ENST00000532758,ENST00000534072	LNCaP_CRYM	LNCaP_Empty	OK	97.8561	131.783	0.42943	2.1446	0.00265	0.0186682	yes	22635	1078	3573	27286
XLOC_009472	SPCS2	chr11:74660291-74690076	ENSG00000118363	ENST00000263672,ENST00000526361,ENST00000526883,ENST00000527225,ENST00000527290,ENST00000528265,ENST00000530257,ENST00000532972	LNCaP_CRYM	LNCaP_Empty	OK	108.078	131.739	0.285606	1.0507	0.1304	0.34024	no	27764	1508	9334	38606
XLOC_018724	IVD	chr15:40697685-40728146	ENSG00000128928	ENST00000249760,ENST00000466756,ENST00000473112,ENST00000479013,ENST00000481262,ENST00000484250,ENST00000490194,ENST00000491554,ENST00000497252,ENST00000497816,ENST00000558610,ENST00000559575,ENST00000560660	LNCaP_CRYM	LNCaP_Empty	OK	113.522	131.695	0.214224	0.737643	0.27195	0.52279	no	30762	1924	13062	45748
XLOC_000331	RP1-20B21,4	chr1:17733255-17766220	ENSG00000227751	ENST00000439577	LNCaP_CRYM	LNCaP_Empty	OK	87.462	131.68	0.590306	0.976328	0.1679	0.397986	no	18553	799	10422	29774
XLOC_025685	CYB561	chr17:61509664-61523739	ENSG00000008283	ENST00000360793,ENST00000392975,ENST00000392976,ENST00000448884,ENST00000542042,ENST00000577368,ENST00000577989,ENST00000578016,ENST00000578072,ENST00000580592,ENST00000580691,ENST00000581163,ENST00000581573,ENST00000582034,ENST00000582143,ENST00000582297,ENST00000582997,ENST00000583478,ENST00000584031,ENST00000584291,ENST00000585153	LNCaP_CRYM	LNCaP_Empty	OK	75.4772	131.43	0.800181	4.09169	5e-05	0.000607934	yes	14911	632	1	15544
XLOC_007767	DNAJC9,MRPS16	chr10:74870216-75118617	ENSG00000182180,ENSG00000213551	ENST00000372940,ENST00000372945,ENST00000372950,ENST00000416782,ENST00000453189,ENST00000469143,ENST00000471251,ENST00000473427,ENST00000479005,ENST00000512551	LNCaP_CRYM	LNCaP_Empty	OK	94.8739	131.351	0.469348	1.68922	0.0159	0.0761526	no	21494	1006	5094	27594
XLOC_046265	MRPS27	chr5:71515235-71656052	ENSG00000113048	ENST00000261413,ENST00000457646,ENST00000506957,ENST00000508863,ENST00000513900,ENST00000515226,ENST00000515404,ENST00000519143,ENST00000519874,ENST00000520285,ENST00000522042,ENST00000522095,ENST00000522404,ENST00000522562,ENST00000522585,ENST00000523654	LNCaP_CRYM	LNCaP_Empty	OK	121.99	131.291	0.106002	0.296905	0.6647	0.837727	no	35909	3364	20729	60002
XLOC_016328	BCL2L2,BCL2L2-PABPN1,PABPN1	chr14:23654524-23795394	ENSG00000100836,ENSG00000129473,ENSG00000258643	ENST00000216727,ENST00000250405,ENST00000397276,ENST00000553781,ENST00000553824,ENST00000553960,ENST00000554062,ENST00000554635,ENST00000555295,ENST00000556100,ENST00000556599,ENST00000556809,ENST00000556821,ENST00000557008,ENST00000557236,ENST00000557579,ENST00000557702	LNCaP_CRYM	LNCaP_Empty	OK	116.981	131.252	0.166064	0.669075	0.3378	0.593188	no	32946	2365	14384	49695
XLOC_028820	LSM7	chr19:2321515-2355099	ENSG00000130332	ENST00000252622,ENST00000585395,ENST00000585409,ENST00000587502,ENST00000589532,ENST00000591515,ENST00000591745	LNCaP_CRYM	LNCaP_Empty	OK	104.4	131.222	0.329881	1.25049	0.07365	0.232552	no	26044	1344	7639	35027
XLOC_019391	AC013394,2,CHD2,MIR3175	chr15:93425936-93571283	ENSG00000173575,ENSG00000272888,ENSG00000264173	ENST00000309818,ENST00000394196,ENST00000420239,ENST00000536619,ENST00000553323,ENST00000553402,ENST00000553829,ENST00000554122,ENST00000554133,ENST00000554669,ENST00000554771,ENST00000554828,ENST00000554894,ENST00000555227,ENST00000555520,ENST00000555582,ENST00000555753,ENST00000556270,ENST00000556722,ENST00000556930,ENST00000557116,ENST00000557147,ENST00000557340,ENST00000557381,ENST00000557682…	LNCaP_CRYM	LNCaP_Empty	OK	112.415	131.148	0.222358	0.829456	0.2224	0.469792	no	30403	1876	11750	44029
XLOC_049259	CLIC1,DDAH2	chr6:31694814-31707540	ENSG00000213719,ENSG00000213722	ENST00000375779,ENST00000375780,ENST00000375784,ENST00000375787,ENST00000375789,ENST00000375792,ENST00000395892,ENST00000416410,ENST00000436437,ENST00000437288,ENST00000469963,ENST00000480913,ENST00000483792,ENST00000488119	LNCaP_CRYM	LNCaP_Empty	OK	170.872	130.979	-0.383581	-2.58517	0.0003	0.00301974	yes	24158	913	2488	27559
XLOC_021552	PSMD7	chr16:74330672-74403724	ENSG00000103035	ENST00000219313,ENST00000563150,ENST00000566015,ENST00000567958,ENST00000568615,ENST00000568717	LNCaP_CRYM	LNCaP_Empty	OK	102.939	130.967	0.34742	1.97104	0.00545	0.03327	yes	25412	1288	4079	30779
XLOC_009449	PLEKHB1	chr11:73357222-73373917	ENSG00000021300	ENST00000227214,ENST00000354190,ENST00000398492,ENST00000398494,ENST00000426191,ENST00000535129,ENST00000535582,ENST00000536527,ENST00000538227,ENST00000539157,ENST00000540157,ENST00000540431,ENST00000541597,ENST00000541760,ENST00000542389,ENST00000543085,ENST00000543524,ENST00000544282,ENST00000544532,ENST00000545106,ENST00000545798,ENST00000546251	LNCaP_CRYM	LNCaP_Empty	OK	170.71	130.77	-0.384518	-1.63276	0.01995	0.0909903	no	24122	912	5364	30398
XLOC_012438	BLOC1S1,RDH5,RP11-644F5,10	chr12:56075329-56118489	ENSG00000135437,ENSG00000135441,ENSG00000258311	ENST00000257895,ENST00000257899,ENST00000547072,ENST00000547076,ENST00000547301,ENST00000548082,ENST00000548123,ENST00000548486,ENST00000548556,ENST00000549147,ENST00000549424,ENST00000550412,ENST00000550608,ENST00000551444,ENST00000551926,ENST00000551946,ENST00000552930,ENST00000553100,ENST00000553160	LNCaP_CRYM	LNCaP_Empty	OK	81.2535	130.748	0.686285	4.09823	5e-05	0.000607934	yes	16709	714	1	17424
XLOC_043362	SCARB2	chr4:77079889-77135046	ENSG00000138760	ENST00000264896,ENST00000452464,ENST00000502908,ENST00000509994,ENST00000511129	LNCaP_CRYM	LNCaP_Empty	OK	108.778	130.722	0.265116	1.54788	0.0183	0.0850327	no	28584	1613	5273	35470
XLOC_038493	P4HTM,WDR6	chr3:48955220-49060928	ENSG00000178467,ENSG00000178252	ENST00000343546,ENST00000383729,ENST00000395474,ENST00000415265,ENST00000419837,ENST00000420783,ENST00000429900,ENST00000438660,ENST00000444213,ENST00000448293,ENST00000452875,ENST00000461687,ENST00000462064,ENST00000468374,ENST00000471162,ENST00000472301,ENST00000472796,ENST00000472878,ENST00000473238,ENST00000475629,ENST00000484115,ENST00000485210,ENST00000486817,ENST00000488572,ENST00000489427…	LNCaP_CRYM	LNCaP_Empty	OK	133.551	130.596	-0.0322854	-0.0999766	0.8765	0.939241	no	39790	7092	25365	72247
XLOC_048993	DEK	chr6:18224098-18265054	ENSG00000124795	ENST00000244776,ENST00000397239,ENST00000503715,ENST00000505224,ENST00000507591,ENST00000512145,ENST00000515742,ENST00000515770	LNCaP_CRYM	LNCaP_Empty	OK	71.7358	130.312	0.86121	4.38568	5e-05	0.000607934	yes	14031	602	1	14634
XLOC_055418	MRPS33	chr7:140705853-140715028	ENSG00000090263	ENST00000324787,ENST00000393008,ENST00000467334,ENST00000469351,ENST00000472343,ENST00000484502,ENST00000485202,ENST00000496641,ENST00000496958	LNCaP_CRYM	LNCaP_Empty	OK	101.04	130.244	0.366294	2.12375	0.00265	0.0186682	yes	24759	1229	3573	29561
XLOC_027651	MIR639,TECR	chr19:14625581-14676792	ENSG00000099797,ENSG00000207707	ENST00000215567,ENST00000384974,ENST00000593637,ENST00000593775,ENST00000594545,ENST00000594807,ENST00000594958,ENST00000596073,ENST00000596164,ENST00000596953,ENST00000597607,ENST00000598298,ENST00000598333,ENST00000598408,ENST00000598715,ENST00000598918,ENST00000598987,ENST00000599101,ENST00000599646,ENST00000600076,ENST00000600083,ENST00000600395,ENST00000601187,ENST00000601350,ENST00000601461…	LNCaP_CRYM	LNCaP_Empty	OK	96.9347	130.152	0.425112	0.94674	0.1018	0.291154	no	22771	1100	8519	32390
XLOC_016349	PSME1	chr14:24605366-24610797	ENSG00000092010	ENST00000206451,ENST00000382708,ENST00000470718,ENST00000558112,ENST00000559123,ENST00000559741,ENST00000560420,ENST00000561059,ENST00000561142,ENST00000561435	LNCaP_CRYM	LNCaP_Empty	OK	99.7309	130.121	0.383744	2.27623	0.0011	0.00912143	yes	24149	1187	3068	28404
XLOC_044646	CCNB1	chr5:68462836-68474072	ENSG00000134057	ENST00000256442,ENST00000503507,ENST00000505500,ENST00000506572,ENST00000507798,ENST00000508407,ENST00000513102	LNCaP_CRYM	LNCaP_Empty	OK	82.7163	130.057	0.652899	3.7383	5e-05	0.000607934	yes	17314	743	1	18058
XLOC_025295	DNAJC7	chr17:40118758-40217383	ENSG00000168259	ENST00000316603,ENST00000426588,ENST00000457167,ENST00000585693,ENST00000585866,ENST00000586240,ENST00000586335,ENST00000587380,ENST00000587727,ENST00000588641,ENST00000588814,ENST00000589547,ENST00000589576,ENST00000589586,ENST00000589773,ENST00000589810,ENST00000590348,ENST00000590774,ENST00000590847,ENST00000590886,ENST00000591153,ENST00000591787	LNCaP_CRYM	LNCaP_Empty	OK	121.305	130.043	0.100351	0.306268	0.6643	0.837471	no	36179	3546	20723	60448
XLOC_047183	MIR1229	chr5:179224596-179334859	ENSG00000221394	ENST00000408467	LNCaP_CRYM	LNCaP_Empty	OK	0	129.956	Inf	NA	0.21135	0.457497	no	1	282	11478	11761
XLOC_010860	C11orf48,INTS5,RP11-831H9,11	chr11:62414319-62441159	ENSG00000185085,ENSG00000162194,ENSG00000255432	ENST00000330574,ENST00000354588,ENST00000377954,ENST00000415855,ENST00000431002,ENST00000524759,ENST00000524958,ENST00000525675,ENST00000526490,ENST00000527679,ENST00000528115,ENST00000528405,ENST00000528862,ENST00000532208,ENST00000532786	LNCaP_CRYM	LNCaP_Empty	OK	102.267	129.943	0.345542	1.60284	0.02035	0.0924053	no	25481	1304	5393	32178
XLOC_034880	SRSF6	chr20:42086541-42093431	ENSG00000124193	ENST00000244020,ENST00000483871	LNCaP_CRYM	LNCaP_Empty	OK	142.573	129.936	-0.133903	-0.884877	0.20535	0.449895	no	34510	2633	11353	48496
XLOC_022595	GOT2	chr16:58741031-59142878	ENSG00000125166	ENST00000245206,ENST00000434819,ENST00000492378,ENST00000494627,ENST00000496461,ENST00000564400,ENST00000568368	LNCaP_CRYM	LNCaP_Empty	OK	92.7319	129.921	0.486501	3.36134	5e-05	0.000607934	yes	21043	982	1	22026
XLOC_024975	ALDOC	chr17:26782769-26972472	ENSG00000109107	ENST00000226253,ENST00000395319,ENST00000395321,ENST00000435638,ENST00000460201,ENST00000578590,ENST00000581807,ENST00000582381,ENST00000584086	LNCaP_CRYM	LNCaP_Empty	OK	74.6105	129.772	0.798529	2.04026	0.0032	0.0218545	yes	14940	641	3704	19285
XLOC_022712	NQO1	chr16:69740898-69760854	ENSG00000181019	ENST00000320623,ENST00000379046,ENST00000379047,ENST00000439109,ENST00000561500,ENST00000564043,ENST00000569118	LNCaP_CRYM	LNCaP_Empty	OK	94.1924	129.578	0.460143	2.91779	5e-05	0.000607934	yes	21753	1037	1	22791
XLOC_059112	ATP6V1G1	chr9:117350025-117360653	ENSG00000136888	ENST00000374050,ENST00000473413	LNCaP_CRYM	LNCaP_Empty	OK	102.025	129.323	0.342062	2.38358	0.0007	0.00620874	yes	25624	1322	2840	29786
XLOC_022215	NSMCE1	chr16:27236297-27301813	ENSG00000169189	ENST00000361439,ENST00000561960,ENST00000562039,ENST00000563273,ENST00000563512,ENST00000563900,ENST00000564342,ENST00000565070,ENST00000565384,ENST00000565626,ENST00000566087,ENST00000567375,ENST00000567710,ENST00000569236	LNCaP_CRYM	LNCaP_Empty	OK	120.564	129.288	0.100787	0.400637	0.56075	0.774608	no	36164	3550	18669	58383
XLOC_048883	ECI2	chr6:4021500-4157619	ENSG00000198721	ENST00000361538,ENST00000380118,ENST00000380120,ENST00000380125,ENST00000464057,ENST00000464583,ENST00000465828,ENST00000478266,ENST00000489086,ENST00000495548,ENST00000496241	LNCaP_CRYM	LNCaP_Empty	OK	107.979	129.216	0.259031	1.29522	0.06505	0.214391	no	28834	1666	7346	37846
XLOC_012023	STRAP	chr12:16035324-16056412	ENSG00000023734	ENST00000025399,ENST00000419869,ENST00000536737,ENST00000538718,ENST00000539887,ENST00000541731	LNCaP_CRYM	LNCaP_Empty	OK	114.478	129.187	0.174395	1.0895	0.1206	0.32345	no	32542	2309	9016	43867
XLOC_006790	NOLC1	chr10:103911932-103923627	ENSG00000166197	ENST00000405356,ENST00000461421,ENST00000464969,ENST00000476468,ENST00000477977,ENST00000488254,ENST00000603946,ENST00000605788	LNCaP_CRYM	LNCaP_Empty	OK	92.5593	128.871	0.477482	2.75935	5e-05	0.000607934	yes	21249	1010	1	22260
XLOC_028870	MAP2K2	chr19:4090318-4124126	ENSG00000126934	ENST00000262948,ENST00000394867,ENST00000593364,ENST00000595715,ENST00000597008,ENST00000597263,ENST00000599021,ENST00000599345,ENST00000600584,ENST00000601786,ENST00000602167	LNCaP_CRYM	LNCaP_Empty	OK	119.396	128.865	0.110102	0.375526	0.59205	0.794674	no	35734	3318	19272	58324
XLOC_017789	ATP6V1D	chr14:67707825-67853233	ENSG00000100554	ENST00000216442,ENST00000553408,ENST00000553687,ENST00000553974,ENST00000554087,ENST00000554236,ENST00000555012,ENST00000555335,ENST00000555431,ENST00000555474,ENST00000555625,ENST00000555723,ENST00000556058,ENST00000557244	LNCaP_CRYM	LNCaP_Empty	OK	106.74	128.756	0.270535	0.763935	0.27955	0.531422	no	28360	1605	13235	43200
XLOC_014848	POLR1D	chr13:28194902-28241548	ENSG00000186184	ENST00000302979,ENST00000399696,ENST00000399697,ENST00000465887,ENST00000472179,ENST00000489647	LNCaP_CRYM	LNCaP_Empty	OK	153.034	128.69	-0.249953	-1.52077	0.0295	0.120848	no	29200	1468	5867	36535
XLOC_022838	C16orf46,GCSH,RP11-303E16,8	chr16:81087101-81130008	ENSG00000166455,ENSG00000140905,ENSG00000260643	ENST00000299578,ENST00000315467,ENST00000378611,ENST00000444657,ENST00000561801,ENST00000564386,ENST00000564477,ENST00000564536,ENST00000565253,ENST00000566566,ENST00000569885	LNCaP_CRYM	LNCaP_Empty	OK	83.2094	128.673	0.628888	3.94664	5e-05	0.000607934	yes	17759	777	1	18537
XLOC_011849	LTBR	chr12:6456008-6500733	ENSG00000111321	ENST00000228918,ENST00000440421,ENST00000441074,ENST00000444814,ENST00000535739,ENST00000536876,ENST00000539925,ENST00000541005,ENST00000541102,ENST00000542830,ENST00000543190,ENST00000543542,ENST00000544454,ENST00000545445,ENST00000546296	LNCaP_CRYM	LNCaP_Empty	OK	106.378	128.644	0.274178	0.822679	0.2318	0.478904	no	28210	1590	11993	41793
XLOC_010861	UBXN1	chr11:62443969-62446567	ENSG00000162191	ENST00000294119,ENST00000301935,ENST00000436354,ENST00000524762,ENST00000525004,ENST00000525717,ENST00000526919,ENST00000527421,ENST00000528907,ENST00000529640,ENST00000531056,ENST00000531625,ENST00000532904,ENST00000533000,ENST00000533476,ENST00000533908,ENST00000534176	LNCaP_CRYM	LNCaP_Empty	OK	127.632	128.433	0.00902801	0.0442738	0.94735	0.970086	no	41051	12670	26960	80681
XLOC_003052	CPSF3L,RP5-890O3,9	chr1:1227755-1260071	ENSG00000127054,ENSG00000240731	ENST00000323275,ENST00000411962,ENST00000419704,ENST00000421495,ENST00000429572,ENST00000430786,ENST00000434694,ENST00000435064,ENST00000444968,ENST00000450926,ENST00000458452,ENST00000461514,ENST00000462432,ENST00000467408,ENST00000470030,ENST00000470679,ENST00000478641,ENST00000485710,ENST00000488042,ENST00000490853,ENST00000493534,ENST00000496353,ENST00000497304,ENST00000498173,ENST00000498476…	LNCaP_CRYM	LNCaP_Empty	OK	120.32	128.417	0.0939598	0.286493	0.68275	0.848256	no	36500	3755	21096	61351
XLOC_027310	C19orf24	chr19:1275025-1279248	ENSG00000228300	ENST00000409293,ENST00000469144,ENST00000485191,ENST00000585716,ENST00000590269	LNCaP_CRYM	LNCaP_Empty	OK	106.256	128.409	0.273202	1.70937	0.01565	0.0751977	no	28244	1596	5077	34917
XLOC_024507	PITPNA	chr17:1420224-1466110	ENSG00000174238	ENST00000313486,ENST00000539476,ENST00000572004,ENST00000573056,ENST00000573231,ENST00000574991,ENST00000575288,ENST00000575895,ENST00000576010,ENST00000576722,ENST00000576761	LNCaP_CRYM	LNCaP_Empty	OK	66.0994	128.368	0.957576	4.03332	5e-05	0.000607934	yes	12742	557	1	13300
XLOC_027958	LSM14A	chr19:34663408-34720420	ENSG00000257103	ENST00000433627,ENST00000540746,ENST00000544216,ENST00000585887,ENST00000586157,ENST00000588582,ENST00000589878,ENST00000590416	LNCaP_CRYM	LNCaP_Empty	OK	101.08	128.188	0.342766	1.37852	0.04535	0.165935	no	25583	1332	6613	33528
XLOC_059785	HINT2	chr9:35812956-35855440	ENSG00000137133	ENST00000259667,ENST00000461169,ENST00000471774,ENST00000472085,ENST00000474848,ENST00000474908,ENST00000490578	LNCaP_CRYM	LNCaP_Empty	OK	99.2154	128.055	0.368131	1.72364	0.01365	0.0675042	no	24704	1253	4916	30873
XLOC_012238	PFKM	chr12:48436680-48540187	ENSG00000152556	ENST00000312352,ENST00000340802,ENST00000359794,ENST00000395233,ENST00000546465,ENST00000546755,ENST00000546964,ENST00000547066,ENST00000547148,ENST00000547581,ENST00000547587,ENST00000548288,ENST00000548345,ENST00000548720,ENST00000549003,ENST00000549022,ENST00000549366,ENST00000549941,ENST00000550257,ENST00000550345,ENST00000550802,ENST00000550924,ENST00000551339,ENST00000551485,ENST00000551548…	LNCaP_CRYM	LNCaP_Empty	OK	127.869	128.022	0.00172318	0.00491044	0.99435	0.995928	no	41437	22962	27725	92124
XLOC_023627	AP2B1,RPL17P42	chr17:33901813-34053436	ENSG00000006125,ENSG00000239520	ENST00000262325,ENST00000312678,ENST00000474264,ENST00000537622,ENST00000545922,ENST00000587805,ENST00000588093,ENST00000588116,ENST00000588493,ENST00000589344,ENST00000589774,ENST00000590432,ENST00000590538,ENST00000591561,ENST00000591610,ENST00000592167,ENST00000592191,ENST00000592545,ENST00000593014	LNCaP_CRYM	LNCaP_Empty	OK	122.469	127.95	0.0631623	0.271104	0.68775	0.851212	no	38109	4915	21190	64214
XLOC_013984	RP11-603J24,17	chr12:56473640-56507691	ENSG00000257553	ENST00000548595	LNCaP_CRYM	LNCaP_Empty	OK	89.3017	127.909	0.518361	0.785774	0.2585	0.508176	no	20240	946	12763	33949
[truncated: 57,391 more rows]

## Sheet: all significant wo
gene_id	gene_short_name	locus	ensembl_gene_id	ensembl_transcript_id	sample_1	sample_2	status	value_1	value_2	log2_fold_change	test_stat	p_value	q_value	significant	rank_log2_fold_change	rank_value	rank_q_value	rank_sum
[truncated: 3,974 more rows]

[truncated: 3 more sheets: IPA all significant wo, 2-fold wo, IPA 2fold  wo]
